# Supplementary material for: Language Barriers in Organismal Biology: What Can Journals Do Better?
Source: Integr Org Biol. 2023 Jan 28;5(1):obad003. doi: 10.1093/iob/obad003 (PMC9952051; doi:10.1093/iob/obad003)
Supplement: obad003_Supplemental_Files [file obad003_supplemental_files.zip]

Archive with 2 entries (2 files):
- SI_Nolde_Lopez_et_al_Data.csv
- SI_Nolde_Lopez_et_al_MasterJournalList.xlsx
