# Supplementary material for: Language Barriers in Organismal Biology: What Can Journals Do Better?
Source: Integr Org Biol. 2023 Jan 28;5(1):obad003. doi: 10.1093/iob/obad003 (PMC9952051; doi:10.1093/iob/obad003)
Supplement: obad003_Supplemental_Files [file obad003_supplemental_files.zip › SI_Nolde_Lopez_et_al_Data.csv]

Journal	JIF	Publisher	PublisherSummary	SocietyJournal	Society	Link	Email	EmailSent	BuddyProgram	InclusivityStatement	InclusivityStatementNotes	AcknowledgementBarriers	AcknowledgementBarriersNotes	ReviewerBias	ReviewerBiasNotes	Rejection	RejectionNotes	Resources	ResourcesNotes	Abstract	AbstractNotes	SI	SINotes	EmailAbstract	EmailSI	EmailCopyright1	EmailCopyright2	EmailNotes	Multilingual	Model	CCNotes	CCBY	CCBY_NC	CCBYNC_ND	CCBY_NC_SA
ACTA PHYSIOLOGIAE PLANTARUM	1.76	Springer	Springer	no	NA	https://www.springer.com/journal/11738/submission-guidelines	matthew.cheng@springernature.com			no		no		no		Ambiguous	For editors and reviewers to accurately assess the work presented in your manuscript you need to ensure the English language is of sufficient quality to be understood.	translation and editing	offer disount to a couple places and also have it translated in multiple languages	No mention		No mention		NA	NA	NA	NA		No	Hybrid		1	0	0	0
AGRICULTURAL AND FOREST ENTOMOLOGY	1.885	Wiley	Wiley	yes	Royal Entomological Society (note membership is by sponsorship and approval)	https://onlinelibrary.wiley.com/page/journal/14619563/homepage/forauthors.html	mlakshmipa@wiley.com		no	no		no		no		no mention		translation and editing		No mention		No mention		NA	NA	NA	NA		No	Hybrid	author	1	1	1	0
PLANT PHYSIOLOGY	6.902	American Society of Plant Biologists	Self-published	yes	The American Society of Plant Biologists	https://pphys.msubmit.net/cgi-bin/main.plex?form_type=display_auth_instructions	Michael.Blatt@glasgow.ac.uk	yes	no	no		no		no		no mention		no		No mention		No mention		yes, in Chinese, verified	no, verified	no, verified	no, verified		No	Closed	CC BY only if funding requires it	0	0	0	0
Alpine Botany	2.515	Springer	Springer	yes	Swiss Botanical Society	https://www.springer.com/journal/35/submission-guidelines	Michelle.FengHe@springer.com		no	no		no		no		no mention		translation and editing	offer a tutuorial and a discount for certain editing services and also has this section in other languages	No mention		No mention		NA	NA	NA	NA		No	Hybrid		1	0	0	0
AMERICAN JOURNAL OF BOTANY	3.038	Wiley	Wiley	yes	Botanical Society of America	https://bsapubs.onlinelibrary.wiley.com/hub/journal/15372197/homepage/forauthors			no	no		no		no		no mention		translation and editing		No mention		No mention		NA	NA	NA	NA		No	Hybrid	author	1	1	1	0
AMERICAN JOURNAL OF PRIMATOLOGY	2.067	Wiley	Wiley	yes	The American Society of Primatologists	https://onlinelibrary.wiley.com/page/journal/10982345/homepage/forauthors.html	ajpeditorialoffice@wiley.com		no	no		no		no		yes	Your manuscript may also be sent back to you for revision if the quality of English language is poor.	translation and editing		No mention		No mention		NA	NA	NA	NA		No	Hybrid	author	1	1	1	0
AMERICAN NATURALIST	3.744	The University of Chicago Press	The University of Chicago Press	yes	American Society of Naturalists	https://www.journals.uchicago.edu/journals/an/instruct	amnat@press.uchicago.edu		no	no		no		no		no mention		no		yes		No mention		NA	NA	NA	NA		No	Hybrid	Other CC BY licenses are ok if required by funder	0	1	0	0
ANIMAL BEHAVIOUR	2.689	Elsevier	Elsevier	yes	Association for the Study of Animal Behavior	https://www.elsevier.com/journals/animal-behaviour/0003-3472/guide-for-authors	yanbe@elsevier.com		no	no		no		no		yes	Manuscripts in which the English is difficult to understand may be returned to the author for revision before scientific review. Papers that are accepted but incorrectly prepared or whose English is poor, may also be subject to delays in the press.	translation and editing	but the link isn't easy to follow and you have to search for the editing services	No mention		No mention		NA	NA	NA	NA		No	Hybrid		1	0	1	0
ANIMAL COGNITION	2.859	Springer	Springer	no	NA	https://www.springer.com/journal/10071/submission-guidelines		Check		no		no		no		no mention		translation and editing		No mention		No mention		NA	NA	NA	NA		no	Hybrid		1	0	0	0
ANIMAL CONSERVATION	3.21	Wiley	Wiley	no	NA	https://zslpublications.onlinelibrary.wiley.com/hub/journal/14691795/about/author-guidelines	ACV.admin@zsl.org			no		no		no		no mention		translation and editing	link to wiley editing services	yes	submit a second language abstract	No mention		NA	NA	NA	NA		No	Hybrid	author	1	1	1	0
Annals of the Entomological Society of America	1.51	Oxford University Press	Oxford University Press	yes	Entomological Society of America	https://academic.oup.com/aesa/pages/Manuscript_Preparation	hurdl@wlu.edu		no	no		no		no		yes	Manuscripts with poor English will be withdrawn before review.	translation and editing	offer discount to one translation service	yes	abstract	No mention		NA	NA	NA	NA		No	Hybrid		1	1	1	0
ANNALS OF THE MISSOURI BOTANICAL GARDEN	1.942	Missouri Botanical Garden Press	Self-published	no	NA	https://annals.mobot.org/index.php/annals/about/submissions	annals@mobot.org			no		no		no		no mention		no		yes	allow english or spanish (bilingual journal)	No mention		NA	NA	NA	NA		Yes - Spanish	Closed		0	0	0	0
PLANT DISEASE	3.809	APS Publications	APS Publications	no	NA	https://apsjournals.apsnet.org/page/authorinformation#preparing	akarasev@uidaho.edu Alexander V. Karasev	yes2		no		no		no		yes	rejected prior to review if insufficient english	translation and editing	offer 10% discount for one service	No mention		No mention		no, verified	no, verified	yes, verified	no, verified	under CC license	No	Hybrid		1	0	1	0
MOLECULAR PLANT-MICROBE INTERACTIONS	3.696	APS Publications	APS Publications	yes	The American Phytopathological Society; the International Society for Molecular Plant-Microbe Interactions	https://apsjournals.apsnet.org/page/authorinformation#preparing	jeanne.harris@uvm.edu	yes	no	no		no		no		yes	rejected prior to review if insufficient quality	translation and editing	offer 10% discount for one service	No mention		No mention		no, verified	no, verified	yes, verified	no, verified	if authors choose CC license	No	Open Access		1	0	1	0
APIDOLOGIE	1.828	Springer	Springer	no	NA	https://www.springer.com/journal/13592/submission-guidelines	melania.ruiz@springer.com			no		no		no		yes	The editorial board maintains the option of returning, before evaluation, manuscripts which do not meet the instructions and/or acceptable standards of English.	translation and editing	offer discount to certain editing services and has it translated in other languages	No mention		No mention		NA	NA	NA	NA		No	Hybrid		1	0	0	0
Aquatic Biology	1.588	Inter-Research Science Publisher	Inter-Research Science Publisher	no	NA	https://www.int-res.com/journals/guidelines-for-authors/guidelines-authors/	link to email did not work for me	Check		no		no		no		yes	Manuscripts that do not use correct English grammar, spelling and punctuation will be returned to authors without review	no		No mention		No mention		NA	NA	NA	NA		No	Open Access		1	0	0	0
AQUATIC BOTANY	1.71	Elsevier	Elsevier	no	NA	https://www.elsevier.com/journals/aquatic-botany/0304-3770/guide-for-authors	link to one of the EOCs: https://www.journals.elsevier.com/aquatic-botany/editorial-board/elisabeth-m-gross	Todo		no		no		no		yes	Manuscripts in which the English is difficult to understand may be returned to the author for revision before scientific review.	translation and editing		No mention		No mention		NA	NA	NA	NA		No	Hybrid		1	0	1	0
AQUATIC CONSERVATION-MARINE AND FRESHWATER ECOSYSTEMS	2.572	Wiley	Wiley	no	NA	https://onlinelibrary.wiley.com/page/journal/10990755/homepage/forauthors.html				yes	Contributions are accepted from as wide a geographical range as possible to ensure a broad representation of conservation issues in both developed and developing countries.	no		no		no mention		translation and editing		No mention		No mention		NA	NA	NA	NA		No	Hybrid	author	1	1	1	0
AQUATIC SCIENCES	2.402	Springer	Springer	no	NA	https://www.springer.com/journal/27/submission-guidelines#Instructions%20for%20Authors	victoria.ferrara@springer.com	Check		no		no		no		no mention		translation and editing	discount to certain services and has this section in multiple languages	No mention		No mention		NA	NA	NA	NA		No	Hybrid		1	0	0	0
Arctic Science	1.64	Canadian Science Publishing	Canadian Science Publishing	no	NA	https://cdnsciencepub.com/journal/as/authors#guidelines		Check		no		no		no		no mention		no		yes	published in english or french (bilingual journal)	No mention		NA	NA	NA	NA		Yes - French	Open Access		1	0	0	0
ARTHROPOD STRUCTURE & DEVELOPMENT	1.836	Elsevier	Elsevier	no	NA	https://www.elsevier.com/journals/arthropod-structure-and-development/1467-8039/guide-for-authors	web form (there is a second editor): https://www.journals.elsevier.com/arthropod-structure-and-development/editorial-board/g-scholtz	Todo		no		no		no		no mention		translation and editing		No mention		No mention		NA	NA	NA	NA		No	Hybrid		1	0	1	0
AUSTRAL ECOLOGY	1.551	Wiley	Wiley	yes	The Ecological Society of Australia	https://onlinelibrary.wiley.com/page/journal/14429993/homepage/forauthors.html				no		no		no		Ambiguous	Papers with poor grammar are more likely to be rejected – so to reduce the burden on our reviewers.	translation and editing		No mention		No mention		NA	NA	NA	NA		no	Hybrid	author	1	1	1	0
Austral Entomology	1.552	Wiley	Wiley	yes	Australian Entomological Society	https://onlinelibrary.wiley.com/page/journal/20521758/homepage/forauthors.html	aen@wiley.com			no		no		no		no mention		translation and editing		No mention		No mention		NA	NA	NA	NA		No	Hybrid	author	1	1	1	0
JOURNAL OF HELMINTHOLOGY	1.54	Cambridge University Press	Cambridge University Press	no	NA	https://www.cambridge.org/core/journals/journal-of-helminthology/information/instructions-contributors	robert.poulin@otago.ac.nz	yes2		no		no		no		no mention		translation and editing		No mention		No mention		no, verified	yes, verified	no, verified	no, verified		No	Hybrid		1	0	1	1
BASIC AND APPLIED ECOLOGY	3.156	Elsevier	Elsevier	yes	Gesellschaft für Ökologie (the Ecological Society of Germany, Austria, and Switzerland)	https://www.elsevier.com/journals/basic-and-applied-ecology/1439-1791/guide-for-authors	link to web form: https://www.journals.elsevier.com/basic-and-applied-ecology/editorial-board/teja-tscharntke		no	no		no		no		no mention		translation and editing		No mention		No mention		NA	NA	NA	NA		No	Hybrid		1	0	1	0
BEHAVIORAL ECOLOGY	2.761	Oxford University Press	Oxford University Press	yes	International Society for Behavioral Ecology	https://academic.oup.com/beheco/pages/information_for_authors	beheco.edoffice@oup.com	yes2	no	no		no		no		no mention		no		No mention		No mention		no response	no response	no response	no response		No	Hybrid		1	0	0	0
BEHAVIORAL ECOLOGY AND SOCIOBIOLOGY	2.277	Springer	Springer	no	NA	https://www.springer.com/journal/265/submission-guidelines	hannah.waterhouse@biomedcentral.com			no		no		no		no mention		translation and editing	offer discount for certain services and have the section translated in other services	No mention		No mention		NA	NA	NA	NA		No	Hybrid		1	0	0	0
BEHAVIOURAL PROCESSES	1.846	Elsevier	Elsevier	no	NA	https://www.elsevier.com/journals/behavioural-processes/0376-6357/guide-for-authors				no		no		no		no mention		translation and editing		No mention		No mention		NA	NA	NA	NA		no	Hybrid		1	0	1	0
BIODIVERSITY AND CONSERVATION	2.935	Springer	Springer	no	NA	https://www.springer.com/journal/10531/submission-guidelines	takeesha.moerland-torpey@springer.com	yes2		no		no		no		no mention		translation and editing	offer 10% dissount to two services	No mention		No mention		no, verified	no, verified	no reponse	yes, verified	unclear copyright answers - have to ask Springer? Very vague on webiste - for first two questions, email linked to author guidelines page as definitive answer, which states English only	No	Hybrid		1	0	0	0
BIOLOGIA PLANTARUM	1.601	Institute of Experimental Botany	Self-published	no	NA	https://bp.ueb.cas.cz/artkey/inf-990000-0200_For-Authors.php	plchova@ueb.cas.cz			no		no		no		no mention		no		No mention		No mention		NA	NA	NA	NA		No	Open Access		0	0	1	0
BIOLOGICAL BULLETIN	1.527	The University of Chicago Press	The University of Chicago Press	no	NA	https://www.journals.uchicago.edu/journals/bbl/instruct	biological_bulletin@uchicago.edu	yes2		no		no		no		no mention		no		No mention		No mention		no response	no response	no response	no response		No	Hybrid	Other CC BY licenses are ok if required by funder	0	1	0	0
WEED SCIENCE	2.258	Cambridge University Press	Cambridge University Press	yes	Weed Science Society of America	https://www.cambridge.org/core/journals/weed-science/information/instructions-for-authors	wssa@cambridge.org	yes	no	no		no		no		no mention		no		No mention		No mention		no, verified	no, verified	no, verified	no, verified		No	Hybrid		1	0	1	1
BIOLOGICAL INVASIONS	3.087	Springer	Springer	no	NA	https://www.springer.com/journal/10530/submission-guidelines	janet.slobodien@springer.com	Check		no		no		no		no mention		translation and editing	offer discount and has this section in multiple languages	yes		No mention		NA	NA	NA	NA		No	Hybrid		1	0	0	0
BIOLOGICAL JOURNAL OF THE LINNEAN SOCIETY	1.961	Oxford University Press	Oxford University Press	yes	The Linnean Society	https://academic.oup.com/biolinnean/pages/General_Instructions	J.A.Allen@soton.ac.uk		no	no		no		no		no mention		no		No mention	allows papers in other languages by invitaiton only, implies content of manuscript needs to be in English	No mention		NA	NA	NA	NA		No	Hybrid		1	1	1	0
Biology Letters	2.869	The Royal Society	Self-published	yes	The Royal Society (note membership is by nomination and approval)	https://royalsocietypublishing.org/rsbl/for-authors	biologyletters@royalsociety.org		no	no		no		no		no mention		translation and editing	offers 10% discount for 2 services	No mention		No mention		NA	NA	NA	NA		No	Hybrid		1	0	0	0
BIOTROPICA	2.09	Wiley	Wiley	yes	Association for Tropical Biology and Conservation	https://onlinelibrary.wiley.com/page/journal/17447429/homepage/forauthors.html	office@biotriopica.org		no	no		no		no		no mention		no		yes		No mention		NA	NA	NA	NA		No	Hybrid	author	1	1	1	0
BIRD CONSERVATION INTERNATIONAL	1.846	Cambridge University Press	Cambridge University Press	no	NA	https://www.cambridge.org/core/journals/bird-conservation-international/information/instructions-contributors	bci.editor@bto.org			no		no		no		Ambiguous	Cambridge recommends that authors have their manuscripts checked by an English language native speaker before submission; this will ensure that submissions are judged at peer review exclusively on academic merit.	translation and editing		No mention		No mention		NA	NA	NA	NA		No	Hybrid		1	0	1	1
BMC EVOLUTIONARY BIOLOGY (Renamed to BMC Ecology and Evolution)	3.058	BioMed Central (BMC)	BioMed Central (BMC)	no	NA	https://bmcecolevol.biomedcentral.com/submission-guidelines/preparing-your-manuscript	ORSupport@springernature.com			no		no		no		no mention		translation and editing	offer 10% discount for services and has this section in multiple languages	No mention		No mention		NA	NA	NA	NA		No	Open Access		1	0	0	0
BMC PLANT BIOLOGY	3.497	BioMed Central (BMC)	BioMed Central (BMC)	no	NA	https://bmcplantbiol.biomedcentral.com/submission-guidelines/preparing-your-manuscript	ORSupport@springernature.com			no		no		no		no mention		translation and editing	offers 10% discount for two editing services	No mention		No mention		NA	NA	NA	NA		No	Open Access		1	0	0	0
BMC Zoology	2.115	BioMed Central (BMC)	BioMed Central (BMC)	no	NA	https://bmczool.biomedcentral.com/submission-guidelines	ORSupport@springernature.com			no		no		no		Ambiguous	For editors and reviewers to accurately assess the work presented in your manuscript you need to ensure the English language is of sufficient quality to be understood.	translation and editing	offer discount and have section in other languages	No mention		No mention		NA	NA	NA	NA		No	Open Access		1	0	0	0
BOTANICAL JOURNAL OF THE LINNEAN SOCIETY	2.076	Oxford University Press	Oxford University Press	yes	The Linnean Society	https://academic.oup.com/botlinnean/pages/General_Instructions	botjlinnsoc@kew.org		no	no		no		no		no mention		no		No mention		No mention		NA	NA	NA	NA		No	Hybrid		1	1	1	0
BOTANICAL REVIEW	1.667	Springer	Springer	no	NA	https://www.springer.com/journal/12229/submission-guidelines	Michelle.FengHe@springer.com			no		no		no		Ambiguous	For editors and reviewers to accurately assess the work presented in your manuscript you need to ensure the English language is of sufficient quality to be understood.	translation and editing	offer discounts to some editing services	yes		No mention		NA	NA	NA	NA		No	Hybrid		1	0	0	0
Botanical Studies	2.163	SpringerOpen	SpringerOpen	no	NA	https://as-botanicalstudies.springeropen.com/submission-guidelines	info@springeropen.com			no		no		no		no mention		translation and editing	offers this section in other languages. also offers a discount for other services	No mention		No mention		NA	NA	NA	NA		No	Open Access		1	0	0	0
BULLETIN OF ENTOMOLOGICAL RESEARCH	1.814	Cambridge University Press	Cambridge University Press	no	NA	https://www.cambridge.org/core/journals/bulletin-of-entomological-research/information/instructions-contributors		Check		no		no		no		Ambiguous	Manuscripts should be in English. We suggest that authors whose first language is not English have their manuscripts checked by a native English speaker before submission. This is optional, but will help to ensure that any submissions that reach peer review can be judged exclusively on academic merit.	translation and editing	but very small and not obvious link	No mention		No mention		NA	NA	NA	NA		No	Hybrid		1	0	1	1
CANADIAN JOURNAL OF FISHERIES AND AQUATIC SCIENCES	2.849	Canadian Science Publishing	Canadian Science Publishing	no	NA	https://cdnsciencepub.com/authors-and-reviewers/author-guidelines#prepare	cjfas@cdnsciencepub.com	yes		no		no		no		no mention		no		yes	published in english or french (bilingual journal)	No mention		yes, french, verified	yes (unclear what language, still only french? Verified)	yes, verified	no, verified		Yes - French	Hybrid		1	0	0	0
CONSERVATION BIOLOGY	5.405	Wiley	Wiley	yes	Society for Conservation Biology	https://conbio.onlinelibrary.wiley.com/hub/journal/15231739/homepage/forauthors.html	cbi@wiley.com	yes	yes, by invitation only	no		no		no		no mention		no		No mention	actually encouraged against submitting a spanish translation of abstract	Yes	After provisional acceptance, your paper will be edited and sent back to you for a response. When you submit your response to editing, you may upload a translation of the manuscript as an online appendix (i.e., supporting information). The translation should match the version of the manuscript you submitted in response to editing (all track changes removed). - https://conbio.onlinelibrary.wiley.c…	no response	no response	no response	no response		No	Hybrid	author	1	1	1	0
CONSERVATION GENETICS	1.917	Springer	Springer	no	NA	https://www.springer.com/journal/10592/submission-guidelines				no		no		no		Ambiguous	For editors and reviewers to accurately assess the work presented in your manuscript you need to ensure the English language is of sufficient quality to be understood.	translation and editing		No mention		No mention		NA	NA	NA	NA		no	Hybrid		1	0	0	0
Conservation Letters	6.766	Wiley	Wiley	yes	Society for Conservation Biology	https://conbio.onlinelibrary.wiley.com/hub/journal/1755263x/homepage/forauthors.html	conletter@wiley.com	yes	no	no		no		no		no mention		no		No mention		No mention		no, verified	yes, verified	no reponse	no response	did not answer copyright questions	No	Open Access	author	1	1	1	0
Conservation Physiology	2.57	Oxford University Press	Oxford University Press	yes	Society for Experimental Biology	https://academic.oup.com/conphys/pages/General_Instructions	conphys.editorialoffice@oup.com		no	no		no		no		no mention		no		No mention		No mention		NA	NA	NA	NA		No	Open Access		1	0	0	0
CORAL REEFS	3.536	Springer	Springer	no	NA	https://www.springer.com/journal/338/submission-guidelines	victoria.ferrara@springer.com			no		no		no		yes	poorly drafted manuscript will be returned immediatley	translation and editing		No mention		No mention		NA	NA	NA	NA		No	Hybrid		1	0	0	0
CRITICAL REVIEWS IN PLANT SCIENCES	6.235	Taylor and Francis Group	Taylor and Francis Group	no	NA	https://www.tandfonline.com/action/authorSubmission?show=instructions&journalCode=bpts20&				no		no		no		no mention		translation and editing	no financial help and have to upload a manuscript	No mention		No mention		NA	NA	NA	NA		No	Hybrid		1	0	1	0
Molecular Plant	12.084	Cell Press	Cell Press	no	NA	https://www.cell.com/molecular-plant/authors	staff-mplant@sibs.ac.cn	yes2		no		no		no		Ambiguous		no		No mention		No mention		no, verified	no, verified	no, verified	no, verified		No	Hybrid		1	0	1	0
Current Opinion in Insect Science	4.565	Elsevier	Elsevier	no	NA	https://www.elsevier.com/journals/current-opinion-in-insect-science/2214-5745/guide-for-authors	link to web form: https://www.journals.elsevier.com/current-opinion-in-insect-science/editorial-board/j-casas			no		no		no		no mention		translation and editing		No mention		No mention		NA	NA	NA	NA		No	Hybrid		1	0	1	0
CURRENT OPINION IN PLANT BIOLOGY	8.356	Elsevier	Elsevier	no	NA	https://www.elsevier.com/journals/current-opinion-in-plant-biology/1369-5266/guide-for-authors	link to web form: https://www.journals.elsevier.com/current-opinion-in-plant-biology/editorial-board/claudia-kohler			no		no		no		no mention		no	offer language editing services	No mention		No mention		NA	NA	NA	NA		No	Hybrid		1	0	1	0
Current Zoology	2.351	Oxford University Press	Oxford University Press	yes	China Zoological Society	https://academic.oup.com/cz/pages/General_Instructions		Check	no	no		no		no		no mention		no	mention that authors whose native language is not english should use editing services	No mention		No mention		NA	NA	NA	NA		No	Open Access		1	1	0	0
DEVELOPMENTAL AND COMPARATIVE IMMUNOLOGY	3.192	Elsevier	Elsevier	yes	International Society of Developmental and Comparative Immunology	https://www.elsevier.com/journals/developmental-and-comparative-immunology/0145-305x/guide-for-authors				no		no		no		no mention		translation and editing		No mention		No mention		NA	NA	NA	NA		no	Hybrid		1	0	1	0
FUNCTIONAL PLANT BIOLOGY	2.617	CSIRO	CSIRO	yes	Australian Society of Plant Scientists; New Zealand Society of Plant Biologists	https://www.publish.csiro.au/fp/forauthors/authorinstructions	publishing.fpb@csiro.au	yes	no	no		no		no		no mention		no		No mention		No mention		no, verified	no, verified	no, verified	no, verified		No	Hybrid		1	1	1	0
ECOLOGICAL ENTOMOLOGY	1.848	Wiley	Wiley	yes	Royal Entomological Society	https://onlinelibrary.wiley.com/page/journal/13652311/homepage/forauthors.html	ecol.ent@wiley.com		no	no		no		no		no mention		translation and editing		No mention		No mention		NA	NA	NA	NA		No	Hybrid	author	1	1	1	0
SALAMANDRA	1.532	DGHT	Self-published	yes	Deutsche Gesellschaft für Herpetologie und Terrarienkunde (German Society for Herpetology and Herpetoculture)	https://www.salamandra-journal.com/index.php/home/instructions-for-authors	salamandra@dght.de	yes	no	no		no		no		no mention		no		No mention		No mention		yes, abstract and keywords (not title), verified	no, verified	yes, verified	no, verified	yes, with credit to original	No	Open Access	Can't find license info	NA	NA	NA	NA
Ecological Processes	1.642	SpringerOpen	SpringerOpen	no	NA	https://ecologicalprocesses.springeropen.com/submission-guidelines		Check		no		no		no		no mention		translation and editing		No mention		No mention		NA	NA	NA	NA		no	Open Access		1	0	0	0
ECOLOGICAL RESEARCH	1.58	Wiley	Wiley	yes	The Ecological Society of Japan	https://esj-journals.onlinelibrary.wiley.com/hub/journal/14401703/homepage/forauthors				no		no		no		no mention		translation and editing		No mention		No mention		NA	NA	NA	NA		no	Hybrid	author	1	1	1	0
ECOLOGY	4.7	Wiley	Wiley	yes	Ecological Society of America	https://esajournals.onlinelibrary.wiley.com/hub/journal/19399170/resources/author-guidelines-ecy	esajournals@esa.org		no	no		no		no		no mention		no		No mention		No mention		NA	NA	NA	NA		No	Hybrid	author	1	1	1	0
Ecology and Evolution	2.392	Wiley	Wiley	yes	British Ecological Society	https://onlinelibrary.wiley.com/page/journal/20457758/homepage/forauthors.html	ecoevo@wiley.com			no		no		no		no mention		translation and editing		No mention		No mention		NA	NA	NA	NA		No	Open Access	author	1	0	0	0
ECOLOGY LETTERS	8.665	Wiley	Wiley	no	NA	https://onlinelibrary.wiley.com/page/journal/14610248/homepage/forauthors.html	ecolets@cefe.cnrs.fr	yes	no	no		no		no		no mention		translation and editing	not upfront about price and only offer three languages to translate	No mention		No mention		no response	no response	no response	no response		No	Hybrid	author	1	1	1	0
BIOLOGICAL CONSERVATION	4.711	Elsevier	Elsevier	no	Note: Not society managed - affiliated with Society for Conservation Biology	https://www.elsevier.com/journals/biological-conservation/0006-3207/guide-for-authors	web form: https://www.journals.elsevier.com/biological-conservation/editorial-board/vincent-devictor	yes	no	no		no		no		Ambiguous	mentions manuscripts written with poor english quality should have their text edited before submission	translation and editing		No mention		No mention		no, verified	no, verified	no, verified	no, verified		No	Hybrid		1	0	1	0
Ecosphere	2.878	Wiley	Wiley	yes	Ecological Society of America	https://esajournals.onlinelibrary.wiley.com/hub/journal/21508925/resources/author-guidelines-ECS2	ecosphere@esa.org		no	no		no		no		no mention		no		No mention		No mention		NA	NA	NA	NA		No	Open Access	author	1	0	0	0
Ecosystem Services	6.33	Elsevier	Elsevier	no	NA	https://www.elsevier.com/journals/ecosystem-services/2212-0416/guide-for-authors				no		no		no		no mention		no	offer language editing services	No mention		No mention		NA	NA	NA	NA		No	Hybrid		1	0	1	0
ECOSYSTEMS	4.207	Springer	Springer	no	NA	https://www.springer.com/journal/10021/submission-guidelines	janet.slobodien@springer.com			no		no		no		no mention		translation and editing		No mention		No mention		NA	NA	NA	NA		No	Hybrid		1	0	0	0
Endangered Species Research	2.258	Inter-Research Science Publisher	Inter-Research Science Publisher	no	NA	https://www.int-res.com/journals/guidelines-for-authors/guidelines-authors/	link to email didn't work for me	Check		no		no		no		yes	manuscipts without correct english will be returned without review	no		No mention		No mention		NA	NA	NA	NA		No	Open Access		1	0	0	0
ENTOMOLOGIA EXPERIMENTALIS ET APPLICATA	1.696	Wiley	Wiley	yes	Nederlandse Entomologische Vereniging (The Netherlands Entomological Society)	https://onlinelibrary.wiley.com/page/journal/15707458/homepage/forauthors.html	marianne.vanderpeijl@gmail.com		no	no		no		no		no mention		translation and editing		No mention		No mention		NA	NA	NA	NA		No	Hybrid	author	1	1	1	0
ENTOMOLOGIA GENERALIS	4.333	Schweizerbart Science	Schweizerbart Science	no	NA	https://www.schweizerbart.de/journals/entomologia/instructions	mail@schweizerbart.de	yes		no		no		no		yes		yes		No mention		No mention		no, verified	no, verified	yes, verified	no, verified		No	Hybrid		0	1	0	0
ENVIRONMENTAL AND EXPERIMENTAL BOTANY	4.027	Elsevier	Elsevier	no	NA	https://www.elsevier.com/journals/environmental-and-experimental-botany/0098-8472/guide-for-authors	web link: https://www.journals.elsevier.com/environmental-and-experimental-botany/editorial-board/sergi-munne-bosch	yes2		no		no		no		no mention		translation and editing		No mention		No mention		no, verified	no, verified	no, verified	no, verified		No	Hybrid		1	0	1	0
ENVIRONMENTAL BIOLOGY OF FISHES	1.519	Springer	Springer	no	NA	https://www.springer.com/journal/10641/submission-guidelines	victoria.ferrara@springer.com			no		no		no		Ambiguous	For editors and reviewers to accurately assess the work presented in your manuscript you need to ensure the English language is of sufficient quality to be understood.	translation and editing	offer discount for some services	No mention		No mention		NA	NA	NA	NA		No	Hybrid		1	0	0	0
HERPETOLOGICAL MONOGRAPHS	1.667	Herpetologist's League	Self-published	yes	Herpetologists' League	https://meridian.allenpress.com/DocumentLibrary/Herpetologists_League/HLInstructionsforAuthors.pdf	sralston@allenpress.com	yes	no	no		no		no		no mention		no		yes		No mention		yes, AG page says so	no, verified	no, verified	no, verified		No	Hybrid		0	0	1	0
Estuaries and Coasts	2.319	Springer	Springer	yes	Coastal and Estuarine Research Federation	https://www.springer.com/journal/12237/submission-guidelines	janet.slobodien@springer.com		no	yes	encourage submission from multiple countries	no		no		no mention		no	name language editing services but don't provide a link	No mention		No mention		NA	NA	NA	NA		No	Hybrid		1	0	0	0
EUROPEAN JOURNAL OF PHYCOLOGY	2.756	Taylor and Francis Group	Taylor and Francis Group	yes	British Phycological Society	https://www.tandfonline.com/action/authorSubmission?show=instructions&journalCode=tejp20	https://www.journals.elsevier.com/european-journal-of-protistology/editorial-board/thomas-weisse-dr-rer-nat		no	no		no		no		no mention		translation and editing		No mention		No mention		NA	NA	NA	NA		No	Hybrid		1	0	1	0
EUROPEAN JOURNAL OF PLANT PATHOLOGY	1.582	Springer	Springer	no	Note: published on behalf of European Foundation for Plant Pathology, which fascilitates scientific dialogue among members of various societies and manages the journal	https://www.springer.com/journal/10658/submission-guidelines	dylan.parker@biomedcentral.com		no	no		no		no		Ambiguous	For editors and reviewers to accurately assess the work presented in your manuscript you need to ensure the English language is of sufficient quality to be understood.	translation and editing	offer discount for some services and has section translated in other languages	No mention		No mention		NA	NA	NA	NA		No	Hybrid		1	0	0	0
European Zoological Journal	1.656	Taylor and Francis Group	Taylor and Francis Group	yes	Unione Zoologica Italiana (Italian Society of Zoologists)	https://www.tandfonline.com/action/authorSubmission?show=instructions&journalCode=tizo21	e.olmo@univpm.it		no	no		no		no		no mention		translation and editing		No mention		No mention		NA	NA	NA	NA		No	Open Access		1	1	0	0
EvoDevo	2.146	BioMed Central (BMC)	BioMed Central (BMC)	no	NA	https://evodevojournal.biomedcentral.com/submission-guidelines	info@biomedcentral.com	Check		no		no		no		Ambiguous	For editors and reviewers to accurately assess the work presented in your manuscript you need to ensure the English language is of sufficient quality to be understood	translation and editing	have section in oter languages and offer a discount	No mention		No mention		NA	NA	NA	NA		No	Open Access		1	0	0	0
EVOLUTION	3.698	Wiley	Wiley	yes	Society for the Study of Evolution	https://onlinelibrary.wiley.com/page/journal/15585646/homepage/forauthors.html	evoedoffice@wiley.com		no	no		no		no		no mention		translation and editing	pricing based on amount	No mention		No mention		NA	NA	NA	NA		No	Hybrid	author	1	1	1	0
EVOLUTION & DEVELOPMENT	1.925	Wiley	Wiley	no	NA	https://onlinelibrary.wiley.com/page/journal/1525142x/homepage/forauthors.html	albertson@bio.umass.edu			no		no		no		yes	Your manuscript may also be sent back to you for revision if the quality of English language is poor.	translation and editing		No mention		No mention		NA	NA	NA	NA		No	Hybrid	author	1	1	1	0
Evolution Letters	4.6	WIley	WIley	yes	Society for the Study of Evolution; European Society for Evolutionary Biology	https://onlinelibrary.wiley.com/page/journal/20563744/homepage/forauthors.html	sperez@wiley.com	yes	no	no		no		no		no mention		no		No mention		No mention		no response	no response	no response	no response		No	Open Access	author	1	0	0	0
Evolutionary Biology	2.013	Springer	Springer	no	NA	https://www.springer.com/journal/11692/submission-guidelines	sarah.shokouhbeen@springernature.com			no		no		no		Ambiguous	For editors and reviewers to accurately assess the work presented in your manuscript you need to ensure the English language is of sufficient quality to be understood.	translation and editing	offer discount to some services and also have this section translated in multiple languages	No mention		No mention		NA	NA	NA	NA		No	Hybrid		1	0	0	0
EVOLUTIONARY ECOLOGY	1.8	Springer	Springer	no	NA	https://www.springer.com/journal/10682/submission-guidelines	takeesha.moerland-torpey@springer.com			no		no		no		no mention		translation and editing	offer discounts for some services and then have it in other languages	No mention		No mention		NA	NA	NA	NA		No	Hybrid		1	0	0	0
EXPERIMENTAL AND APPLIED ACAROLOGY	1.532	Springer	Springer	no	NA	https://www.springer.com/journal/10493/submission-guidelines	kerri.brown@springernature.com			no		no		no		Ambiguous	For editors and reviewers to accurately assess the work presented in your manuscript you need to ensure the English language is of sufficient quality to be understood.	translation and editing	offer discount and have it translated it other languages	No mention		No mention		NA	NA	NA	NA		No	Hybrid		1	0	0	0
Fire Ecology	1.667	SpringerOpen	SpringerOpen	yes	Association for Fire Ecology	https://fireecology.springeropen.com/submission-guidelines		Check		no		no		no		yes	Manuscripts with publishable data may be rejected because of poor writing style (e.g., long and complex sentences, superfluous words, unnecessary information, and poor organization)	translation and editing		No mention		No mention		NA	NA	NA	NA		no	Open Access		1	0	0	0
FLORA	1.591	Elsevier	Elsevier	no	NA	https://www.elsevier.com/journals/flora/0367-2530/guide-for-authors	link to email EOC: https://www.journals.elsevier.com/flora/editorial-board/hermann-heilmeier			no		no		no		no mention		translation and editing		No mention		No mention		NA	NA	NA	NA		No	Hybrid		1	0	1	0
FRESHWATER BIOLOGY	3.835	Wiley	Wiley	no	NA	https://onlinelibrary.wiley.com/page/journal/13652427/homepage/forauthors.html?	FWBOffice@wiley.com			no		no		no		Ambiguous	using editing service can greatly approve chance of being accepted	translation and editing	offers to disount or financial payment	No mention		No mention		NA	NA	NA	NA		No	Hybrid	author	1	1	1	0
Freshwater Science	1.821	The University of Chicago Press	The University of Chicago Press	yes	Society for Freshwater Science	https://www.journals.uchicago.edu/journals/fws/instruct				no		no		no		no mention		editing		No mention		No mention		NA	NA	NA	NA		no	Hybrid	Other CC BY licenses are ok if required by funder	0	1	0	0
Frontiers in Ecology and Evolution	2.416	Wiley	Wiley	no	NA	https://www.esa.org/frontiers-in-ecology-and-the-environment/instructions-to-authors/	ecologyandevolution@frontiersin.org			no		no		no		no mention		no		No mention		No mention		NA	NA	NA	NA		No	Hybrid	author	1	1	1	0
ALGAE	2.914	Korean Society of Phycology	Self-published	yes	Korean Society of Phycology	https://www.e-algae.org/authors/authors.php	editalgae@gmail.com	yes	no	no		no		no		yes	Manuscripts in which the English is difficult to understand may be returned to the author for revision before scientific review.	no	they mention language editing but the link they provide does not take them to any direct translation service	No mention		No mention		no, verified	no, verified	no, verified	no, verified		No	Open Access	3	0	1	0	0
Frontiers in Marine Science	3.661	Frontiers Media	Frontiers Media	no	NA	https://www.frontiersin.org/journals/marine-science#author-guidelines				no		no		no		no mention		translation and editing		No mention		No mention		NA	NA	NA	NA		no	Open Access		1	0	0	0
Frontiers in Plant Science	4.402	Frontiers Media	Frontiers Media	no	NA	https://www.frontiersin.org/about/author-guidelines	plantscience.editorial.office@frontiersin.org			no		no		no		no mention		translation and editing	offer language editing services and some also offer translation as well	No mention		No mention		NA	NA	NA	NA		No	Open Access		1	0	0	0
Frontiers in Zoology	2.57	BioMed Central (BMC)	BioMed Central (BMC)	yes	Deutsche Zoologische Gesellschaft (German Society of Zoology)	https://frontiersinzoology.biomedcentral.com/submission-guidelines	info@biomedcentral.com	yes2	no	no		no		no		no mention		translation and editing	offers the page in multiple translations	No mention		No mention		no response	no response	no response	no response	would not answer any questions - asked us to just submit an article and look at their aims and scope	No	Open Access		1	0	0	0
FUNCTIONAL ECOLOGY	4.434	Wiley	Wiley	yes	British Ecological Society	https://besjournals.onlinelibrary.wiley.com/hub/journal/13652435/author-guidelines	jennifer@britishecologicalsociety.org		no	no		no		no		no mention		no	have a link to editing service that actually does not take you to that editing service	yes		No mention		NA	NA	NA	NA		No	Hybrid	author	1	1	1	0
Plants-Basel	2.762	MDPI	MDPI	no	NA	https://www.mdpi.com/journal/plants/instructions	plants@mdpi.com	yes		no		no		no		Ambiguous	All accepted manuscripts undergo language editing, however an additional fee will be charged to authors if very extensive English corrections must be made by the Editorial Office: pricing is according to the service here.	editing		No mention		No mention		no, verified	no, verified	yes, verified	yes, verified	Creative Commons CC BY 4.0 license	No	Open Access		1	0	0	0
Fungal Ecology	2.656	Elsevier	Elsevier	yes	The British Mycological Society	https://www.elsevier.com/journals/fungal-ecology/1754-5048/guide-for-authors	g.upton@elsevier.com		no	no		no		no		no mention		no		No mention		No mention		NA	NA	NA	NA		No	Hybrid		1	0	1	0
ANNALS OF BOTANY	4.005	Oxford University Press	Oxford University Press	no	NA	https://academic.oup.com/aob/pages/General_Instructions	office@annbot.com --- Rowan Sage is EOC so he better get back to us haha	yes2		no		no		no		no mention		no	talks about English editing services and is upfront that the cost is on the authors	No mention		No mention		no, verified	no, verified	no, verified	no, verified		No	Hybrid		1	0	0	0
Global Ecology and Conservation	2.526	Elsevier	Elsevier	no	NA	https://www.elsevier.com/journals/global-ecology-and-conservation/2351-9894/guide-for-authors				no		no		no		no mention		translation and editing		No mention		No mention		NA	NA	NA	NA		no	Open Access		1	0	1	0
HARMFUL ALGAE	3.707	Elsevier	Elsevier	no	NA	https://www.elsevier.com/journals/harmful-algae/1568-9883/guide-for-authors				no		no		no		Ambiguous	Manuscripts in which the English is difficult to understand may be returned to the author for revision before scientific review.	no		No mention		No mention		NA	NA	NA	NA		no	Hybrid		1	0	1	0
AoB Plants	2.182	Oxford University Press	Oxford University Press	no	NA	https://academic.oup.com/aobpla/pages/General_Instructions	J. Tom Buckley. buckley@aobplants.org	yes2		no		no		no		no mention		no		No mention		No mention		yes, verified	yes, verified	yes, verified	no, verified	w/cc-by license, no non-English option for title or keywords	No	Open Access		1	0	0	0
ENVIRONMENTAL ENTOMOLOGY	1.586	Oxford University Press	Oxford University Press	yes	Entomological Society of America	https://academic.oup.com/ee/pages/Manuscript_Preparation	mkeena@fs.fed.us	yes2	no	no		no		no		yes	Manuscripts with poor English will be withdrawn before review.	translation and editing	offer discount for other services	yes		No mention		yes, AG page says so	yes, verified	no, verified	no, verified		No	Hybrid		1	1	1	0
HYDROBIOLOGIA	2.385	Springer	Springer	no	NA	https://www.springer.com/journal/10750/submission-guidelines#Instructions%20for%20Authors	mariana.biojone@springer.com			no		no		no		yes	Manuscripts which are substandard in these respects will be returned without review.	translation and editing	discount to some editing services and offer this section in multiple languages	No mention		No mention		NA	NA	NA	NA		No	Hybrid		1	0	0	0
ICHTHYOLOGICAL EXPLORATION OF FRESHWATERS	1.786	Verlag Dr. Friedrich Pfeil	Verlag Dr. Friedrich Pfeil	no	NA	https://pfeil-verlag.de/publikationen/ichthyological-exploration-of-freshwaters-uebersicht/	info@pfeil-verlag.de	yes		no		yes	"We realize that publication in foreign journals can be a problem for authors whose first language is not English. "	no		no mention		no	up to the authors	Yes	A second abstract, provided by the author(s), in the language of the country or area concerned by the text is acceptable. A maximum of two abstracts is permitted.	No mention		no response	no response	no response	no response	did not answer questions	No	Closed		0	0	0	0
Inland Waters	1.516	Taylor and Francis Group	Taylor and Francis Group	yes	International Society of Limnology	https://www.tandfonline.com/action/authorSubmission?show=instructions&journalCode=tinw20		Check	no	no		no		no		no mention		translation and editing		No mention		No mention		NA	NA	NA	NA		No	Hybrid		1	0	1	0
INSECT BIOCHEMISTRY AND MOLECULAR BIOLOGY	3.827	Elsevier	Elsevier	no	NA	https://www.elsevier.com/journals/insect-biochemistry-and-molecular-biology/0965-1748/guide-for-authors	link to web form: https://www.journals.elsevier.com/insect-biochemistry-and-molecular-biology/editorial-board/m-jindra			no		no		no		no mention		translation and editing		No mention		No mention		NA	NA	NA	NA		No	Hybrid		1	0	1	0
Insect Conservation and Diversity	2.729	Wiley	Wiley	yes	Royal Entomological Society	https://onlinelibrary.wiley.com/page/journal/17524598/homepage/forauthors.html				no		no		no		Ambiguous	Manuscript handling and publication can be subject to significant delays if English language requirements are not met.	translation and editing		No mention		No mention		NA	NA	NA	NA		no	Hybrid	author	1	1	1	0
INSECT MOLECULAR BIOLOGY	2.533	Wiley	Wiley	yes	Royal Entomological Society	https://onlinelibrary.wiley.com/page/journal/13652583/homepage/forauthors.html	imb.editorial@wiley.com		no	no		no		no		no mention		translation and editing	link to editing services is on the guidelines page but have to search for translation services and only translates three languages	No mention		No mention		NA	NA	NA	NA		No	Hybrid	author	1	1	1	0
Insect Science	2.791	Wiley	Wiley	yes	Entomological Society of China	https://onlinelibrary.wiley.com/page/journal/17447917/homepage/forauthors.html	Publisher@wiley.com			no		no		no		no mention		translation and editing		No mention		No mention		NA	NA	NA	NA		No	Hybrid	author	1	1	1	0
Insects	2.22	MDPI	MDPI	no	NA	https://www.mdpi.com/journal/insects/instructions	insects@mdpi.com	yes2		no		no		no		no mention		editing		No mention		No mention		no, verified	yes, verified	no reponse	no, verified	re: Q1 - This will be determined by that other journal which you plan to submit to. As an open access journal, copyright is retained by the authors. However, according to the Committee on Publication Ethics (COPE)'s Code of Conduct and Best Practice Guidelines, generally this will not be permitted.	No	Open Access		1	0	0	0
INTEGRATIVE AND COMPARATIVE BIOLOGY	2.637	Oxford University Press	Oxford University Press	yes	The Society for Integrative and Comparative Biology	https://academic.oup.com/icb/pages/General_Instructions	nancy.cochran@ncsu.edu		no	no		no		no		no mention		translation and editing	offer list of resources and english editing	No mention		No mention		NA	NA	NA	NA		No	Hybrid		1	0	0	0
Integrative Zoology	2.514	Wiley	Wiley	yes	International Society of Zoological Sciences	https://onlinelibrary.wiley.com/page/journal/17494877/homepage/forauthors.html	inz@wiley.com		no	no		no		no		no mention		translation and editing		No mention		No mention		NA	NA	NA	NA		No	Hybrid	author	1	1	1	0
INTERNATIONAL JOURNAL OF PRIMATOLOGY	1.858	Springer	Springer	yes	International Primatological Society	https://www.springer.com/journal/10764/submission-guidelines	hannah.waterhouse@biomedcentral.com		no	no		no		no		yes	if english is not satisfactory they will return the sumbission unreviewed	no		No mention		No mention		NA	NA	NA	NA		No	Hybrid		1	0	0	0
ISME Journal	9.18	Springer Nature	Springer Nature	yes	International Society of Microbial Ecology	https://www.nature.com/ismej/authors-and-referees/gta	jneufeld@uwaterloo.ca	yes	no	no		no		no		no mention		translation and editing	link to translation sevices at the bottom header of the page	No mention		No mention		no response	no response	no response	no response		No	Hybrid		1	0	0	0
JOURNAL FOR NATURE CONSERVATION	2.482	Elsevier	Elsevier	no	NA	https://www.elsevier.com/journals/journal-for-nature-conservation/1617-1381/guide-for-authors				no		no		no		no mention		translation and editing		No mention		No mention		NA	NA	NA	NA		no	Hybrid		1	0	1	0
JOURNAL OF ANIMAL ECOLOGY	4.554	Wiley	Wiley	yes	British Ecological Society	https://besjournals.onlinelibrary.wiley.com/hub/journal/13652656/author-guidelines	admin@journalofanimalecology.org	yes	no	no		no		no		no mention		no		yes		No mention		no response	no response	no response	no response		No	Hybrid	author	1	1	1	0
JOURNAL OF APICULTURAL RESEARCH	1.818	Taylor and Francis Group	Taylor and Francis Group	yes	International Bee Research Association	https://www.tandfonline.com/action/authorSubmission?show=instructions&journalCode=tjar20	bougam@ibra.org.uk		no	no		no		no		no mention		translation and editing		No mention		No mention		NA	NA	NA	NA		No	Hybrid		1	0	1	0
JOURNAL OF APPLIED ECOLOGY	5.84	Wiley	Wiley	yes	British Ecological Society	https://besjournals.onlinelibrary.wiley.com/hub/journal/13652664/about/author-guidelines	admin@journalofappliedecology.org	yes	no	no		no		no		no mention		no	have a link to wiley translation/editing services	yes	encourage a second abstract written in another language	No mention		yes, AG page says so	No response	No response	No response		No	Hybrid	author	1	1	1	0
JOURNAL OF APPLIED ENTOMOLOGY	2.211	Wiley	Wiley	no	NA	https://onlinelibrary.wiley.com/page/journal/14390418/homepage/forauthors.html	Christine Denys. Cdenys1@gwdg.de			no		no		no		no mention		translation and editing		No mention		No mention		NA	NA	NA	NA		No	Hybrid	author	1	1	1	0
JOURNAL OF BIOGEOGRAPHY	3.723	Wiley	Wiley	no	NA	https://onlinelibrary.wiley.com/page/journal/13652699/homepage/forauthors.html	JBIOffice@wiley.com			no		no		no		no mention		translation and editing		No mention		No mention		NA	NA	NA	NA		No	Hybrid	author	1	1	1	0
Journal of Biological Dynamics	1.856	Taylor and Francis Group	Taylor and Francis Group	no	NA	https://www.tandfonline.com/action/authorSubmission?show=instructions&journalCode=tjbd20	J. M. Cushing cushing@math.arizona.edu			no		no		no		no mention		translation and editing		No mention		No mention		NA	NA	NA	NA		No	Open Access		1	1	0	0
JOURNAL OF ECOLOGY	5.762	Wiley	Wiley	yes	British Ecological Society	https://besjournals.onlinelibrary.wiley.com/hub/journal/13652745/author-guidelines	admin@journalofecology.org	yes	no	no		no		no		no mention		no	have a link to wiley translation/editing services	yes	encourage a second abstract written in another language	No mention		yes, AG page says so	No response	No response	No response		No	Hybrid	author	1	1	1	0
JOURNAL OF EVOLUTIONARY BIOLOGY	2.72	Wiley	Wiley	yes	European Society for Evolutionary Biology	https://onlinelibrary.wiley.com/page/journal/14209101/homepage/forauthors.html	jeb.office@eseb.org		no	no		no		no		no mention		translation and editing		No mention		No mention		NA	NA	NA	NA		No	Hybrid	author	1	1	1	0
JOURNAL OF EXPERIMENTAL BOTANY	5.908	Oxford University Press	Oxford University Press	yes	Society for Experimental Biology	https://academic.oup.com/jxb/pages/submission	j.exp.bot@lancaster.ac.uk	yes	no	no		no		no		no mention		no		No mention		No mention		no, verified	yes, verified	yes	yes	yes to 1 if they pay for OA, if they 'adapt' the paper	No	Hybrid		1	1	1	0
JOURNAL OF EXPERIMENTAL MARINE BIOLOGY AND ECOLOGY	2.247	Elsevier	Elsevier	no	NA	https://www.elsevier.com/journals/journal-of-experimental-marine-biology-and-ecology/0022-0981/guide-for-authors	link to web form: https://www.journals.elsevier.com/journal-of-experimental-marine-biology-and-ecology/editorial-board/p-munguia			no		no		no		no mention		translation and editing	link for translation buried in a link to language polishing services	No mention		No mention		NA	NA	NA	NA		No	Hybrid		1	0	1	0
Journal of Experimental Zoology Part A-Ecological and Integrative Physiology	1.917	Wiley	Wiley	no	NA	https://onlinelibrary.wiley.com/page/journal/24715646/homepage/forauthors.html	David Crews. crews@mail.austin.utexas.edu			no		no		no		no mention		translation and editing		No mention		No mention		NA	NA	NA	NA		No	Hybrid	author	1	1	1	0
CRYPTOGAMIE ALGOLOGIE	1.791	Muséum national d'Histoire naturelle, Paris	Self-published	no	NA	https://sciencepress.mnhn.fr/sites/default/files/periodiques/pdf/guidelines-algologie-en.pdf	algo@cryptogamie.com	yes		no		no		no		no mention		no		yes	french, also allows key words and title in french	No mention		yes, verified	yes, verified	yes, verified	no, verified	email confirmed a third language abstract is no problem - SI is also a yes via email "why not"	No	Open Access		0	0	0	1
JOURNAL OF HEREDITY	2.809	Oxford University Press	Oxford University Press	yes	American Genetic Association	https://academic.oup.com/jhered/pages/Msprep_Submission	theaga@theaga.org		no	no		no		no		no mention		translation and editing		No mention		No mention		NA	NA	NA	NA		No	Hybrid		1	1	0	0
JOURNAL OF INSECT CONSERVATION	1.553	Springer	Springer	no	NA	https://www.springer.com/journal/10841/submission-guidelines		Check		no		no		no		Ambiguous	For editors and reviewers to accurately assess the work presented in your manuscript you need to ensure the English language is of sufficient quality to be understood.	translation and editing		No mention		No mention		NA	NA	NA	NA		no	Hybrid		1	0	0	0
JOURNAL OF INSECT PHYSIOLOGY	2.246	Elsevier	Elsevier	no	NA	https://www.elsevier.com/journals/journal-of-insect-physiology/0022-1910/guide-for-authors	no email listed, web form: https://www.journals.elsevier.com/journal-of-insect-physiology/editorial-board/f-pennacchio			no		no		no		no mention		translation and editing	no direct link to translation just language editing	No mention		No mention		NA	NA	NA	NA		No	Hybrid		1	0	1	0
Journal of Integrative Plant Biology	4.885	Wiley	Wiley	yes	Botanical Society of China	https://onlinelibrary.wiley.com/page/journal/17447909/homepage/forauthors.html	jipb@ibcas.ac.cn	yes	no	no		no		no		no mention		translation and editing		No mention		No mention		no, verified	no, verified	no, verified	no, verified		No	Hybrid	author	1	1	1	0
JOURNAL OF MAMMALIAN EVOLUTION	2.5	Springer	Springer	no	NA	https://www.springer.com/journal/10914/submission-guidelines	Sarah Shokouhbeen. sarah.shokouhbeen@springernature.com			no		no		no		no mention		translation and editing	offer discount to some have the languae editing section in other languages	No mention		No mention		NA	NA	NA	NA		No	Hybrid		1	0	0	0
JOURNAL OF MAMMALOGY	1.891	Oxford University Press	Oxford University Press	yes	American Society of Mammalogists	https://academic.oup.com/jmammal/pages/General_Instructions	ruedas@pdx.edu		yes	no		no		no		no mention		translation and editing	offer discount and also have a buddy system for english editing	yes	encourage a 2nd language abstract - "Manuscripts reporting on research from Latin America MUST include a summary (usually a translation of abstract) in Spanish or Portuguese."	No mention		NA	NA	NA	NA		No	Hybrid		1	1	0	0
JOURNAL OF PHYCOLOGY	2.328	Wiley	Wiley	yes	Phycological Society of America	https://onlinelibrary.wiley.com/page/journal/15298817/homepage/forauthors.html	jphycol@mlml.calstate.edu		no	no		no		no		no mention		no		No mention		No mention		NA	NA	NA	NA		No	Hybrid	author	1	1	1	0
JOURNAL OF PLANKTON RESEARCH	2.149	Oxford University Press	Oxford University Press	no	NA	https://academic.oup.com/plankt/pages/instructions_for_authors				no		no		no		no mention		no		No mention		No mention		NA	NA	NA	NA		No	Hybrid		1	0	0	0
JOURNAL OF PLANT BIOLOGY	1.529	Springer	Springer	yes	Korean Society of Plant Biologists	https://www.springer.com/journal/12374/submission-guidelines	yoko.arai@springer.com		no	no		no		no		Ambiguous	For editors and reviewers to accurately assess the work presented in your manuscript you need to ensure the English language is of sufficient quality to be understood.	translation and editing	offer discount for 2 services and has it translated in other languages	No mention		No mention		NA	NA	NA	NA		No	Hybrid		1	0	0	0
Journal of Plant Ecology	1.833	Oxford University Press	Oxford University Press	yes	Botanical Society of China	https://academic.oup.com/jpe/pages/General_Instructions				no		no		no		no mention		no		yes	in Chinese, mandatory if one or more coauthors is Chinese	No mention		NA	NA	NA	NA		no	Hybrid		1	1	1	0
JOURNAL OF PLANT GROWTH REGULATION	2.672	Springer	Springer	no	NA	https://www.springer.com/journal/344/submission-guidelines	matthew.cheng@springernature.com			no		no		no		no mention		translation and editing	offer 10% discount for specific editing services. Aslo provides the language editing section in other languages	No mention		No mention		NA	NA	NA	NA		No	Hybrid		1	0	0	0
Journal of Plant Interactions	2.992	Taylor and Francis Group	Taylor and Francis Group	no	NA	https://www.tandfonline.com/action/authorSubmission?show=instructions&journalCode=tjpi20	Massimo Maffei editorjpitandf@gmail.com			no		no		no		no mention		translation and editing		No mention		No mention		NA	NA	NA	NA		No	Open Access		1	1	0	0
JOURNAL OF PLANT PHYSIOLOGY	3.013	Elsevier	Elsevier	yes	Federation of European Societies of Plant Biology	https://www.elsevier.com/journals/journal-of-plant-physiology/0176-1617/guide-for-authors	jplph@elsevier.com		no	no		no		no		no mention		translation and editing		No mention		No mention		NA	NA	NA	NA		No	Hybrid		1	0	1	0
JOURNAL OF PLANT RESEARCH	2.185	Springer	Springer	yes	The Botanical Society of Japan	https://www.springer.com/journal/10265/submission-guidelines#Instructions%20to%20Authors	yoko.arai@springer.com		no	no		no		no		no mention		translation and editing		No mention		No mention		NA	NA	NA	NA		No	Hybrid		1	0	0	0
JOURNAL OF SEA RESEARCH	1.725	Elsevier	Elsevier	no	NA	https://www.elsevier.com/journals/journal-of-sea-research/1385-1101/guide-for-authors		Check		no		no		no		yes	Manuscripts in which the English is difficult to understand may be returned the author for revision before scientific review	translation and editing		No mention		No mention		NA	NA	NA	NA		No	Hybrid		1	0	1	0
Journal of Systematics and Evolution	2.779	Wiley	Wiley	yes	Botanical Society of China	https://onlinelibrary.wiley.com/page/journal/17596831/homepage/forauthors.html	Kamlesh Joshi jse2@wiley.com			no		no		no		no mention		translation and editing		No mention		No mention		NA	NA	NA	NA		No	Hybrid	author	1	1	1	0
JOURNAL OF THERMAL BIOLOGY	2.361	Elsevier	Elsevier	no	NA	https://www.elsevier.com/journals/journal-of-thermal-biology/0306-4565/guide-for-authors				no		no		no		no mention		translation and editing		No mention		No mention		NA	NA	NA	NA		No	Hybrid		1	0	1	0
JOURNAL OF WILDLIFE MANAGEMENT	2.215	Wiley	Wiley	yes	The Wildlife Society	https://wildlife.onlinelibrary.wiley.com/hub/journal/19372817/forauthors.html	jwm@wildlife.org		no	no		no		no		yes	Manuscripts with publishable data may be rejected because of poor writing style	translation and editing	also pair non-english authors with a native enlish speaker	yes	abstract	No mention		NA	NA	NA	NA		No	Hybrid	author	1	1	1	0
JOURNAL OF ZOOLOGICAL SYSTEMATICS AND EVOLUTIONARY RESEARCH	2.159	Wiley	Wiley	no	NA	https://onlinelibrary.wiley.com/page/journal/14390469/homepage/forauthors.html	Dannica Lara. jzseditorialoffice@wiley.com			no		no		no		yes	The following considerations guide the editors‘ decisions to determine whether a manuscript should be sent out for peer review...Is the manuscript well written with an acceptable level of English	translation and editing		No mention		No mention		NA	NA	NA	NA		No	Hybrid	author	1	1	1	0
JOURNAL OF ZOOLOGY	1.724	Wiley	Wiley	no	NA	https://zslpublications.onlinelibrary.wiley.com/hub/journal/14697998/author-guidelines	JZO.admin@zsl.org			no		no		no		no mention		translation and editing		yes	have an encouragement for non-english abstracts	No mention		NA	NA	NA	NA		No	Hybrid	author	1	1	1	0
MALACOLOGIA	13.5	Institute of Malacology	Self-published	no	NA	https://www.fieldmuseum.org/science/microsites/malacologia/about/instructions-authors	CHARLES LYDEARD clydeardmalac@gmail.com	yes		no		no		no		no mention		translation and editing	Need to get a quote but baseline is $100 for a 500 word article	yes		No mention		yes, AG page says so	No response	No response	No response		No	Closed		0	0	0	0
MAMMAL REVIEW	2.804	Wiley	Wiley	yes	The Mammal Society	https://onlinelibrary.wiley.com/page/journal/13652907/homepage/forauthors.html	nancy@dotmoth.co.uk		no	no		no		no		no mention		translation and editing		yes		No mention		NA	NA	NA	NA		No	Hybrid	author	1	1	1	0
MAMMALIAN BIOLOGY	1.595	Springer	Springer	yes	Deutsche Gesellschaft für Säugetierkunde (German Society for Mammalian Biology)	https://www.springer.com/journal/42991/submission-guidelines	hannah.waterhouse@biomedcentral.com		no	no		no		no		Ambiguous	For editors and reviewers to accurately assess the work presented in your manuscript you need to ensure the English language is of sufficient quality to be understood.	translation and editing	offer discount for some services	No mention		No mention		NA	NA	NA	NA		No	Hybrid		1	0	0	0
MARINE BIOLOGY	2.05	Springer	Springer	no	NA	https://www.springer.com/journal/227/submission-guidelines#Instructions%20for%20Authors	victoria.ferrara@springer.com			no		no		no		yes	Submitted manuscripts will first be checked for language, presentation and style. Manuscripts which are substandard in these respects will be returned without review.	translation and editing	offer discount and give instructions in other languages	No mention		No mention		NA	NA	NA	NA		No	Hybrid		1	0	0	0
MARINE ECOLOGY PROGRESS SERIES	2.326	Inter-Research Science Publisher	Inter-Research Science Publisher	no	NA	https://www.int-res.com/journals/guidelines-for-authors/guidelines-authors/	link to email wasn't working for me			no		no		no		no mention		no		No mention		No mention		NA	NA	NA	NA		No	Hybrid		1	0	0	0
MARINE MAMMAL SCIENCE	1.651	Wiley	Wiley	yes	Society for Marine Mammalogy	https://onlinelibrary.wiley.com/page/journal/17487692/homepage/forauthors.html	marinemammalscience@gmail.com		no	no		no		no		yes	The Editor-in-Chief may reject a paper without assigning it for review if the quality of the writing is poor.	no		No mention		No mention		NA	NA	NA	NA		No	Hybrid	author	1	1	1	0
MEDICAL AND VETERINARY ENTOMOLOGY	2.178	Wiley	Wiley	yes	Royal Entomological Society	https://onlinelibrary.wiley.com/page/journal/13652915/homepage/forauthors.html	mve.editorial@wiley.com		no	no		no		no		no mention		translation and editing		No mention		No mention		NA	NA	NA	NA		No	Hybrid	author	1	1	1	0
MEDITERRANEAN MARINE SCIENCE	1.709	Τhe Hellenic Centre for Marine Research	Self-published	no	NA	https://ejournals.epublishing.ekt.gr/index.php/hcmr-med-mar-sc/about/submissions#authorGuidelines				no		no		no		yes	Submissions requiring significant editing for language and grammar may be rejected by the Handling Editor immediately.	no		No mention		No mention		NA	NA	NA	NA		no	Open Access		0	1	0	0
Methods in Ecology and Evolution	6.514	Wiley	Wiley	yes	British Ecological Society	https://besjournals.onlinelibrary.wiley.com/hub/journal/2041210X/author-guidelines	coordinator@methodsinecologyandevolution.org	yes	no	no		no		no		no mention		no		yes	allow abstract in second langauge/ language most relevent to research	No mention		yes, verified	yes, verified	no reponse	no response	not sure, has to check on copyright questions	No	Hybrid	author	1	1	1	0
MICROBIAL ECOLOGY	3.356	Springer	Springer	no	NA	https://www.springer.com/journal/248/submission-guidelines	JedJoseph.Adel@springernature.com			no		no		no		no mention		translation and editing	offer 10% discount for 2 service and give the editing instructions in other languages	No mention		No mention		NA	NA	NA	NA		No	Hybrid		1	0	0	0
MOLECULAR BIOLOGY AND EVOLUTION	11.062	Oxford University Press	Oxford University Press	yes	Society for Molecular Biology and Evolution	https://academic.oup.com/mbe/pages/General_Author_Guidelines	eassist.mbe@gmail.com	yes	no	no		no		no		no mention		no	encourage language editing and a link to services	No mention		No mention		no, verified	no, verified	no reponse	no, verified	EA wasn't sure, told us to email publishers	No	Hybrid		1	1	0	0
HEREDITY	3.436	Springer Nature	Springer Nature	yes	Genetics Society	https://www.nature.com/hdy/authors-and-referees/gta?proof=t	heredity-journal@glasgow.ac.uk	yes	no	no		no		no		no mention		translation and editing		No mention		No mention		no, verified	yes, verified	no, verified	no, verified		No	Hybrid		1	0	0	0
Molecular Ecology Resources	6.286	Wiley	Wiley	no	NA	https://onlinelibrary.wiley.com/page/journal/17550998/homepage/forauthors.html	molecol@wiley.com			no		no		no		no mention		translation and editing		No mention		No mention		NA	NA	NA	NA		No	Hybrid	author	1	1	1	0
MOLECULAR PHYLOGENETICS AND EVOLUTION	3.496	Elsevier	Elsevier	no	NA	https://www.elsevier.com/journals/molecular-phylogenetics-and-evolution/1055-7903/guide-for-authors				no		no		no		no mention		translation and editing		No mention		No mention		NA	NA	NA	NA		No	Hybrid		1	0	1	0
PLANTA	3.39	Springer Nature	Springer Nature	no	NA	https://www.springer.com/journal/425/submission-guidelines	Christina.Eckey@springer.com	yes2		no		no		no		no mention		translation and editing	offer 10% discount for two services	No mention		No mention		no, verified	no, verified	yes, verified	yes, verified	for 1st, with CC license, for second, 'in principal, it is possible' - per email, would consider abstract and SI if 'we could make a case for it'	No	Hybrid		1	0	0	0
MOLECULAR PLANT PATHOLOGY	4.326	Wiley	Wiley	yes	The British Society for Plant Pathology	https://bsppjournals.onlinelibrary.wiley.com/pb-assets/assets/13643703/MPP%20Author%20Guidelines%202019-4-1574441568520.pdf	mpp@wiley.com		no	no		no		no		no mention		translation and editing	talks about Wiley editing services but provides no link	No mention		No mention		NA	NA	NA	NA		No	Open Access	author	1	1	1	0
SYSTEMATIC AND APPLIED ACAROLOGY	1.614	Systematic and Applied Acarology Society	Self-published	yes	Systematic and Applied Acarology Society	https://www.nhm.ac.uk/hosted_sites/acarology/saas/saa/notice.html	chiefeditor.saa@gmail.com	yes	no	no		no		no		no mention		no		No mention		No mention		no, verified	no, verified	no, verified	no, verified		No	Hybrid	Can't find license info	NA	NA	NA	NA
Movement Ecology	3.365	BioMed Central (BMC)	BioMed Central (BMC)	no	NA	https://movementecologyjournal.biomedcentral.com/submission-guidelines	info@biomedcentral.com			no		no		no		no mention		translation and editing	offer 10% discount for 3 service and give the editing instructions in other languages	No mention		No mention		NA	NA	NA	NA		No	Open Access		1	0	0	0
Myrmecological News	2.558	The Austrian Society of Entomofaunistics	Self-published	yes	Austrian Society of Entomofaunistics	https://myrmecologicalnews.org/cms/index.php?option=com_content&view=article&id=31&Itemid=336	info@myrmecologicalnews.org	yes	no	no		no		no		no mention		no		No mention		No mention		no, verified	no, verified	yes, verified	no, verified	Would consider publishing previously published content if there was something new added to it (e.g. commentary) - in exceptional cases, other languages can be accepted??, verified	No	Open Access		1	0	0	0
Nature Conservation-Bulgaria	1.58	Pensoft	Pensoft	no	NA	https://natureconservation.pensoft.net/about#Author-Guidelines				no		no		no		yes	Reasons for rejection can be a low scientific quality, non-conformance to the journal’s style/policies, and/or linguistically or grammatically poor English language.	editing		No mention		No mention		NA	NA	NA	NA		no	Open Access		1	0	0	0
Nature Ecology & Evolution	12.543	Nature Research	Nature Research	no	NA	https://www.nature.com/natecolevol/info/matters-arising	ecoevo@nature.com			no		no		no		no	states that a papr won't be rejected based poor language	translation and editing	offer both language editing and translation services, pricing is based on word count and selected language	No mention		No mention		NA	NA	NA	NA		No	Hybrid		1	0	0	0
Nature Plants	13.256	Nature Research	Nature Research	no	NA	https://www.nature.com/nplants/info/gta	plants@nature.com			no		no		no		no	states that a papr won't be rejected based poor language	translation and editing	offer both language editing and translation services, pricing is based on word count and selected language	No mention		No mention		NA	NA	NA	NA		No	Hybrid		1	0	0	0
NeoBiota	2.643	Pensoft	Pensoft	no	NA	https://neobiota.pensoft.net/about#Author-Guidelines	Boriana Ovcharova. neobiota@pensoft.net	yes2		no		no		no		yes	The text is checked by a native English speaker, or professional English language editor, duly acknowledged in the manuscript. I am aware that non-edited manuscripts could be rejected prior to peer-review. Rejection of paper can be based on poor english	no		No mention		No mention		yes, verified	yes, verified	no, verified	no, verified		No	Open Access		1	0	0	0
Neotropical Ichthyology	1.763	Neotropical Ichthyology	Self-published	yes	Sociedade Brasileira de Ictiologia	https://www.scielo.br/revistas/ni/iinstruc.htm			no	no		no		no		no mention		translation and editing	offer discount to two places	yes	in spanish and portuguese	No mention		NA	NA	NA	NA		No	Open Access	journal	1	0	0	0
NEW PHYTOLOGIST	8.512	Wiley	Wiley	no	NA	https://nph.onlinelibrary.wiley.com/hub/journal/14698137/about/author-guidelines	np-centraloffice@lancaster.ac.uk			no		no		no		no mention		no	offer english editing services	No mention		No mention		NA	NA	NA	NA		No	Hybrid	author	1	1	1	0
NEW ZEALAND JOURNAL OF ECOLOGY	1.516	New Zealand Ecological Society	Self-published	yes	New Zealand Ecological Society	https://newzealandecology.org/node/5745				no		no		no		no mention		no		No mention		No mention		NA	NA	NA	NA		no	Open Access	journal/society	NA	NA	NA	NA
OECOLOGIA	2.654	Springer	Springer	no	NA	https://www.springer.com/journal/442/submission-guidelines	janet.slobodien@springer.com			no		no		no		no mention		translation and editing	offer 10% discount for certain services and this section is translated in other languages	No mention		No mention		NA	NA	NA	NA		No	Hybrid		1	0	0	0
Avian Conservation and Ecology	2.541	The Resilience Alliance	Self-published	yes	Society of Canadian Ornithologists and Birds Canada	https://www.ace-eco.org/about/submissions.php#guidelines	managing_editor@ace-eco.org	yes	no	no		no		no		no mention		no		No mention		No mention		no, "might consider it" for the SI, verified	no, verified	yes, verified	no, verified		No	Open Access	author	0	1	0	0
ORGANISMS DIVERSITY & EVOLUTION	2.153	Springer	Springer	yes	Gesellschaft fuer Biologische Systematik	https://www.springer.com/journal/13127/submission-guidelines	sarah.shokouhbeen@springernature.com		no	no		no		no		Ambiguous	For editors and reviewers to accurately assess the work presented in your manuscript you need to ensure the English language is of sufficient quality to be understood.	translation and editing	offers discounts for certain services	No mention		No mention		NA	NA	NA	NA		No	Hybrid		1	0	0	0
Perspectives in Ecology and Conservation	3.563	Elsevier	Elsevier	no	NA	https://www.elsevier.com/journals/perspectives-in-ecology-and-conservation/2530-0644/guide-for-authors				no		no		no		no mention		translation and editing		No mention		No mention		NA	NA	NA	NA		no	Open Access		0	0	1	0
PERSPECTIVES IN PLANT ECOLOGY EVOLUTION AND SYSTEMATICS	2.54	Elsevier	Elsevier	no	NA	https://www.elsevier.com/journals/perspectives-in-plant-ecology-evolution-and-systematics/1433-8319/guide-for-authors	link to web form (one of a few editors): https://www.journals.elsevier.com/perspectives-in-plant-ecology-evolution-and-systematics/editorial-board/peter-j-edwards			no		no		no		no mention		translation and editing		No mention		No mention		NA	NA	NA	NA		No	Hybrid		1	0	1	0
PHOTOSYNTHESIS RESEARCH	3.216	Springer	Springer	yes	International Society of Photosynthesis Research	https://www.springer.com/journal/11120/submission-guidelines				no		no		no		Ambiguous	For editors and reviewers to accurately assess the work presented in your manuscript you need to ensure the English language is of sufficient quality to be understood.	translation and editing		No mention		No mention		NA	NA	NA	NA		no	Hybrid		1	0	0	0
PHYCOLOGIA	2.276	Taylor and Francis Group	Taylor and Francis Group	yes	International Phycological Society	https://www.tandfonline.com/action/authorSubmission?show=instructions&journalCode=uphy20	caladophycologia@gmail.com	yes	no	no		no		no		no mention		translation and editing		No mention		No mention		no, verified	no, verified	no reponse	no response	EIC wasn't sure about copyright, asked us to email publisher	No	Hybrid		1	0	1	0
PHYSIOLOGIA PLANTARUM	4.148	Wiley	Wiley	yes	Scandanavian Plant Physiology Society	http://physiologiaplantarum.org/instructions-for-manuscrip/	physiologia@telia.com		no	no		no		no		Ambiguous	having good english language will greatly increase chance of being published	translation and editing		No mention		No mention		NA	NA	NA	NA		No	Hybrid	author	1	1	1	0
PHYSIOLOGICAL AND BIOCHEMICAL ZOOLOGY	2.25	The University of Chicago Press	The University of Chicago Press	no	Note: Wikipedia says this journal is associated with The Society for Integrative and Comparative Biology, but the societies webpage doesn't list the journal	https://www.journals.uchicago.edu/journals/pbz/instruct	pbz@press.uchicago.edu			no		no		no		no mention		no		No mention		No mention		NA	NA	NA	NA		No	Hybrid	Other CC BY licenses are ok if required by funder	0	1	0	0
PHYSIOLOGICAL ENTOMOLOGY	1.728	Wiley	Wiley	yes	Royal Entomological Society	https://onlinelibrary.wiley.com/page/journal/13653032/homepage/forauthors.html	physenteditorial@wiley.com		no	no		no		no		no mention		translation and editing		No mention		No mention		NA	NA	NA	NA		No	Hybrid	author	1	1	1	0
PHYSIOLOGY AND MOLECULAR BIOLOGY OF PLANTS	2.005	Springer	Springer	yes	Prof. H.S. Srivastava Foundation for Science & Society	https://www.springer.com/journal/12298/submission-guidelines	mamta.kapila@springer.com		no	no		no		no		Ambiguous	For editors and reviewers to accurately assess the work presented in your manuscript you need to ensure the English language is of sufficient quality to be understood.	translation and editing	offer discount for certain services and translate in multiple languages	No mention		No mention		NA	NA	NA	NA		No	Hybrid		1	0	0	0
PLANT AND CELL PHYSIOLOGY	4.062	Oxford University Press	Oxford University Press	yes	The Japanese Society of Plant Physiologists	https://academic.oup.com/pcp/pages/General_Instructions_To_Authors	pcp.editorialoffice@oup.com		no	no		no		no		yes		translation and editing		No mention		No mention		NA	NA	NA	NA		No	Hybrid		1	1	0	0
PLANT AND SOIL	3.299	Springer	Springer	no	NA	https://www.springer.com/journal/11104/submission-guidelines				no		no		no		Ambiguous	For editors and reviewers to accurately assess the work presented in your manuscript you need to ensure the English language is of sufficient quality to be understood.	translation and editing		No mention		No mention		NA	NA	NA	NA		no	Hybrid		1	0	0	0
PLANT BIOLOGY	2.167	Wiley	Wiley	yes	German Society for Plant Sciences; the Royal Botanical Society of the Netherlands	https://onlinelibrary.wiley.com/page/journal/14388677/homepage/forauthors.html	annette.schlierenkamp@ctp.uni-freiburg.de		no	no		no		no		no mention		translation and editing		No mention		No mention		NA	NA	NA	NA		No	Hybrid	author	1	1	1	0
PLANT BIOSYSTEMS	1.787	Taylor and Francis Group	Taylor and Francis Group	yes	Societa Botanica Italiana	https://www.tandfonline.com/action/authorSubmission?show=instructions&journalCode=tplb20	plantbio@societabotanicaitaliana.it		no	no		no		no		no mention		translation and editing		No mention		No mention		NA	NA	NA	NA		No	Hybrid		1	0	1	0
PLANT CELL	9.618	American Society of Plant Biologists	Self-published	yes	The American Society of Plant Biologists	https://tpc.msubmit.net/cgi-bin/main.plex?form_type=display_auth_instructions	clowe@aspb.org​	yes	no	no		no		no		no mention		no		No mention		No mention		no response	no response	no response	no response		No	Hybrid		1	0	1	0
PLANT CELL AND ENVIRONMENT	6.362	Wiley	Wiley	no	NA	https://onlinelibrary.wiley.com/page/journal/13653040/homepage/forauthors.html	PCEoffice@wiley.com			no		no		no		no mention		translation and editing	nothing about offering financial support but they are more upfront with their pricing. But pricing is based on the amount of words and language	No mention		No mention		NA	NA	NA	NA		No	Hybrid	author	1	1	1	0
PLANT CELL REPORTS	3.825	Springer	Springer	no	NA	https://www.springer.com/journal/299/submission-guidelines	Christina.Eckey@springer.com			no		no		no		no mention		translation and editing	offer 10% discount for two services and a language tutorial	No mention		No mention		NA	NA	NA	NA		No	Hybrid		1	0	0	0
Plant Direct	1.725	Wiley	Wiley	yes	Society for Experimental Biology	https://onlinelibrary.wiley.com/page/journal/24754455/homepage/forauthors.html			no	no		no		no		no mention		translation and editing		No mention		No mention		NA	NA	NA	NA		No	Open Access	3	1	0	0	0
PROCEEDINGS OF THE ROYAL SOCIETY B-BIOLOGICAL SCIENCES	4.638	The Royal Society	Self-published	no	Note: published by The Royal Society	https://royalsocietypublishing.org/rspb/for-authors#question13a	Shalene.Singh-Shepherd@royalsociety.org	yes	no	no		no		no		no mention		translation and editing	offer a 10% discount throught two language editing services	No mention		No mention		no, verified	no, verified	no, verified	no, verified		No	Hybrid		1	0	0	0
PLANT ECOLOGY	1.509	Springer	Springer	no	NA	https://www.springer.com/journal/11258/submission-guidelines		Check		no		no		no		Ambiguous	For editors and reviewers to accurately assess the work presented in your manuscript you need to ensure the English language is of sufficient quality to be understood	editing		No mention		No mention		NA	NA	NA	NA		no	Hybrid		1	0	0	0
PLANT GROWTH REGULATION	2.388	Springer	Springer	no	NA	https://www.springer.com/journal/10725/submission-guidelines#Instructions%20for%20Authors	matthew.cheng@springernature.com			no		no		no		no mention		translation and editing	offer discount to some services and also have this part translated in multiple languages	No mention		No mention		NA	NA	NA	NA		No	Hybrid		1	0	0	0
PLANT JOURNAL	6.141	Wiley	Wiley	yes	Society for Experimental Biology	https://onlinelibrary.wiley.com/page/journal/1365313x/homepage/forauthors.html	tpj-editor@wiley.com	yes	no	no		no		no		no mention		translation and editing	no financial help and have to upload a manuscript	No mention		No mention		no response	no response	no response	no response		No	Hybrid	author	1	1	1	0
PLANT MOLECULAR BIOLOGY	3.302	Springer	Springer	no	NA	https://www.springer.com/journal/11103/submission-guidelines	Christina.Eckey@springer.com			no		no		no		no mention		translation and editing	offer 10% discount to some services and has this section in different languages	No mention		No mention		NA	NA	NA	NA		No	Hybrid		1	0	0	0
ECOGRAPHY	6.455	Wiley	Wiley	yes	The Nordic Society Orkos	https://www.ecography.org/authors/author-guidelines	ecography@oikosoffice.lu.se	yes	no	yes		no		no		no mention		no	offer english editing services that they have to pay for	No mention		No mention		no, verified	no, verified	Ambiguous - didn't understand question	Ambiguous - didn't understand question		No	Open Access	author	1	0	0	0
PLANT PHYSIOLOGY AND BIOCHEMISTRY	3.72	Elsevier	Elsevier	yes	Federation of European Societies of Plant Biology; the French Society of Plant Biology	https://www.elsevier.com/journals/plant-physiology-and-biochemistry/0981-9428/guide-for-authors	link to web form: https://www.journals.elsevier.com/plant-physiology-and-biochemistry/editorial-board/mario-de-tullio-phd		no	no		no		no		no mention		translation and editing		No mention		No mention		NA	NA	NA	NA		No	Hybrid		1	0	1	0
Plant Reproduction	3.957	Springer	Springer	yes	International Association of Sexual Plant Reproduction Research	https://www.springer.com/journal/497/submission-guidelines	matthew.cheng@springernature.com		no	no		no		no		no mention		translation and editing	offers 10% discount for two editing services	No mention		No mention		NA	NA	NA	NA		No	Hybrid		1	0	0	0
PLANT SCIENCE	3.591	Elsevier	Elsevier	no	NA	https://www.elsevier.com/journals/plant-science/0168-9452/guide-for-authors	multiple editors, picked one: https://www.journals.elsevier.com/plant-science/editorial-board/erich-grotewold			no		no		no		no mention		translation and editing		No mention		No mention		NA	NA	NA	NA		No	Hybrid		1	0	1	0
Plant Signaling & Behavior	1.671	Taylor and Francis Group	Taylor and Francis Group	yes	The Society of Plant Signaling and Behavior	https://www.tandfonline.com/action/authorSubmission?show=instructions&journalCode=kpsb20				no		no		no		no mention		translation and editing		No mention		No mention		NA	NA	NA	NA		No	Hybrid		1	0	1	0
PLANT SPECIES BIOLOGY	1.828	Wiley	Wiley	yes	Society for the Study of Species Biology	https://esj-journals.onlinelibrary.wiley.com/hub/journal/14421984/homepage/forauthors.html	psb@esj.ne.jp		no	no		no		no		no mention		translation and editing		No mention		No mention		NA	NA	NA	NA		No	Hybrid	author	1	1	1	0
ECOLOGICAL MONOGRAPHS	7.722	Wiley	Wiley	yes	The Ecological Society of America	https://esajournals.onlinelibrary.wiley.com/hub/journal/15577015/resources/author-guidelines-ecm	esajournals@esa.org	yes	no	no		no		no		no mention		no		No mention		No mention		no, verified	no, verified	Ambiguous - I am guessing no? Unclear..	yes, if copyright is transferred to Wiley or exclusive license to copyright is granted to Wiley, verified		No	Hybrid	author	1	1	1	0
ECOLOGY OF FRESHWATER FISH	1.95	Wiley	Wiley	no	NA	https://onlinelibrary.wiley.com/page/journal/16000633/homepage/forauthors.html	EFF.editorialoffice@wiley.com	yes2		no		no		no		no mention		translation and editing		No mention		No mention		no, verified	no, verified	no, verified	no, verified		No	Hybrid	author	1	1	1	0
POLAR BIOLOGY	1.728	Springer	Springer	no	NA	https://www.springer.com/journal/300/submission-guidelines		Check		no		no		no		no mention		translation and editing		No mention		No mention		NA	NA	NA	NA		no	Hybrid		1	0	0	0
PRESLIA	4.357	Preslia	Self-published	yes	The Czech Botanical Society	http://presliajournal.com/guide.html	kaplan@ibot.cas.cz		no	no		no		no		no mention		no		No mention		No mention		NA	NA	NA	NA		No	Hybrid		NA	NA	NA	NA
PRIMATES	1.59	Springer	Springer	no	NA	https://www.springer.com/journal/10329/submission-guidelines	sachiko.hayakawa@springer.com			no		no		no		no mention		no		No mention		No mention		NA	NA	NA	NA		No	Hybrid		1	0	0	0
FRONTIERS IN ECOLOGY AND THE ENVIRONMENT	9.295	Wiley	Wiley	yes	The Ecological Society of America	https://esajournals.onlinelibrary.wiley.com/hub/journal/15409309/resources/author-guidelines-FEE	peter@esa.org	yes	no	no		no		no		no mention		no		No mention		No mention		no, they would only consider it for the SI, verified	yes, verified	yes, verified	no, verified	Does Wiley allow this for all journals? “The author is welcome to publish a translation of the article in another language provided it cites the original English version appearing in Frontiers. The translated version is treated separately from the English version; it would have a separate license agreement with the journal publishing it and a different DOI. We would handle the permissions request…	No	Hybrid	author	1	1	1	0
REVIEWS IN FISH BIOLOGY AND FISHERIES	4.402	Springer	Springer	no	NA	https://www.springer.com/journal/11160/submission-guidelines	Luciana.ChristantedeMello@springer.com			no		no		no		no mention		translation and editing	offer 10% discount for two services	No mention		No mention		NA	NA	NA	NA		No	Hybrid		1	0	0	0
Rice Science	3.162	Elsevier	Elsevier	no	NA	https://www.elsevier.com/journals/rice-science/1672-6308/guide-for-authors				no		no		no		no mention		no		No mention		No mention		NA	NA	NA	NA		No	Open Access		0	0	1	0
GLOBAL CHANGE BIOLOGY	8.555	Wiley	Wiley	no	NA	https://onlinelibrary.wiley.com/page/journal/13652486/homepage/forauthors.html	globalchangebiology@illinois.edu	yes2		no		no		no		no mention		translation and editing	not upfront about price and only offer three languages to translate	No mention		No mention		no, verified	no, verified	no, verified	no, verified		No	Hybrid	author	1	1	1	0
SEED SCIENCE RESEARCH	1.681	Cambridge University Press	Cambridge University Press	yes	International Society for Seed Science	https://www.cambridge.org/core/journals/seed-science-research/information/instructions-contributors				no		no		no		yes	Seed Science Research may reject submissions if the language is difficult to understand or includes many errors, or we may recommend authors to seek editorial help before submitting a revision.	translation and editing		No mention		No mention		NA	NA	NA	NA		no	Hybrid		1	0	1	1
SOUTH AFRICAN JOURNAL OF BOTANY	1.792	Elsevier	Elsevier	yes	South African Association of Botanists	https://www.elsevier.com/journals/south-african-journal-of-botany/0254-6299/guide-for-authors	web form: https://www.journals.elsevier.com/south-african-journal-of-botany/editorial-board/johannes-van-staden		no	no		no		no		no mention		translation and editing		No mention		No mention		NA	NA	NA	NA		No	Hybrid		1	0	1	0
MOLECULAR ECOLOGY	5.163	Wiley	Wiley	no	NA	https://onlinelibrary.wiley.com/page/journal/17550998/homepage/forauthors.html	molecol@wiley.com	yes2		no		no		no		no mention		translation and editing		No mention		No mention		yes, verified	no, verified	no, verified	no, verified	not title, keywords, or other text, including in the SI	No	Hybrid	author	1	1	1	0
SYSTEMATIC BIOLOGY	10.408	Oxford University Press	Oxford University Press	yes	The Society of Systematic Biologists	https://academic.oup.com/sysbio/pages/General_Instructions	sysbio.editorialoffice@oup.com	yes	no	no		no		no		yes	" Papers not clearly written may be returned for rewriting prior to review"	no		No mention		No mention		no, verified	yes, verified	no reponse	no response		No	Hybrid		1	1	0	0
SYSTEMATIC ENTOMOLOGY	3.909	Wiley	Wiley	yes	Royal Entomological Society	https://onlinelibrary.wiley.com/page/journal/13653113/homepage/forauthors.html	syst.ent@wiley.com		no	no		no		no		no mention		translation and editing		No mention		No mention		NA	NA	NA	NA		No	Hybrid	author	1	1	1	0
THEORETICAL AND APPLIED GENETICS	4.439	Springer	Springer	no	NA	https://www.springer.com/journal/122/submission-guidelines#Instructions%20for%20Authors	Christina.Eckey@springer.com			no		no		no		no mention		translation and editing	give discounts to two language editing services	No mention		No mention		NA	NA	NA	NA		No	Hybrid		1	0	0	0
TRENDS IN ECOLOGY & EVOLUTION	14.764	Cell Press	Cell Press	no	NA	https://www.cell.com/trends/ecology-evolution/authors	tree@cell.com			no		no		no		no mention		no		No mention		No mention		NA	NA	NA	NA		No	Hybrid		1	0	1	0
TRENDS IN PLANT SCIENCE	14.416	Cell Press	Cell Press	no	NA	https://www.cell.com/trends/plant-science/authors	Journal administrator: Patrick Scheffmann tim@cell.com			no		no		no		no mention	no mention of language policy	no		No mention		No mention		NA	NA	NA	NA		No	Hybrid		1	0	1	0
Tropical Plant Biology	1.563	Springer	Springer	no	NA	https://www.springer.com/journal/12042/submission-guidelines	michelle.fenghe@biomedcentral.com			no		no		no		Ambiguous	For editors and reviewers to accurately assess the work presented in your manuscript you need to ensure the English language is of sufficient quality to be understood.	translation and editing	offer discount to some services and has this section in other languages	No mention		No mention		NA	NA	NA	NA		No	Hybrid		1	0	0	0
OIKOS	3.37	Wiley	Wiley	yes	The Nordic Society Orkos	https://www.oikosjournal.org/authors/author-guidelines	oikos@oikosoffice.lu.se	yes2	no	yes		no		no		no mention		translation and editing	link to Wiley editing srvice	No mention		No mention		no, verified	no, verified	no, verified	no, verified		No	Hybrid	author	1	1	1	0
WETLANDS	1.783	Springer	Springer	yes	Society of Wetland Scientists	https://www.springer.com/journal/13157/submission-guidelines				no		no		no		Ambiguous	For editors and reviewers to accurately assess the work presented in your manuscript you need to ensure the English language is of sufficient quality to be understood.	translation and editing		No mention		No mention		NA	NA	NA	NA		no	Hybrid		1	0	0	0
WILDLIFE MONOGRAPHS	2.222	Wiley	Wiley	yes	The Wildlife Society	https://wildlife.onlinelibrary.wiley.com/hub/journal/19385455/forauthors.html	JWM@wildlife.org		yes	no		no		no		no mention	Manuscripts with publishable data may be rejected because of poor writing style	translation and editing	yes and offer a partner program to match with a native English speaker	yes	in Spanish, French, German, or Chinese	No mention		NA	NA	NA	NA		No	Hybrid	author	1	1	1	0
WILDLIFE RESEARCH	1.669	CSIRO	CSIRO	no	NA	https://www.publish.csiro.au/wr/forauthors/AuthorInstructions		Check		no		no		no		no mention		no		No mention		No mention		NA	NA	NA	NA		no	Hybrid		1	1	1	0
Zebrafish	1.845	Mary Ann Liebert Inc publishers	Mary Ann Liebert Inc publishers	no	NA	https://home.liebertpub.com/publications/zebrafish/122/for-authors				no		no		no		no mention		translation and editing	under author service tab	No mention		No mention		NA	NA	NA	NA		No	Hybrid	Journal	1	1	0	0
ZOOLOGICAL JOURNAL OF THE LINNEAN SOCIETY	2.824	Oxford University Press	Oxford University Press	yes	The Linnean Society	https://academic.oup.com/zoolinnean/pages/General_Instructions	zooeditor@linnean.org		no	no		no		no		no mention		no		No mention		No mention		NA	NA	NA	NA		No	Hybrid		1	1	1	0
Zoological Letters	2.075	BioMed Central (BMC)	BioMed Central (BMC)	yes	Zoological Society of Japan	https://zoologicalletters.biomedcentral.com/submission-guidelines	ZoologicalLetters@biomedcentral.com	yes	no	no		no		no		Ambiguous	For editors and reviewers to accurately assess the work presented in your manuscript you need to ensure the English language is of sufficient quality to be understood	translation and editing		No mention		No mention		no response	no response	no response	no response		No	Open Access		1	0	0	0
ZOOLOGICAL RESEARCH	2.638	Zoological Research	Self-published	yes	China Zoological Society	http://www.zoores.ac.cn/news/guideline.htm	zoores@mail.kiz.ac.cn			no		no		no		no mention		translation and editing	have editors that assist in getting the article translated to English and offer editing services	No mention		No mention		NA	NA	NA	NA		No	Open Access	author	1	0	0	0
ZOOLOGY	1.681	Elsevier	Elsevier	no	NA	https://www.elsevier.com/journals/zoology/0944-2006/guide-for-authors	web form: https://www.journals.elsevier.com/zoology/editorial-board/thomas-g-c-bosch			no		no		no		no mention		translation and editing		No mention		No mention		NA	NA	NA	NA		No	Hybrid		1	0	1	0
