# Supplementary material for: Language Barriers in Organismal Biology: What Can Journals Do Better?
Source: Integr Org Biol. 2023 Jan 28;5(1):obad003. doi: 10.1093/iob/obad003 (PMC9952051; doi:10.1093/iob/obad003)
Supplement: obad003_Supplemental_Files [file obad003_supplemental_files.zip › SI_Nolde_Lopez_et_al_MasterJournalList.xlsx]

## Sheet: Sheet1
Full Journal Title	Journal Impact Factor	Report	Included	Notes
Annual Review of Plant Biology	19.54	Plant Science	no	Not an open-submission format journal
Annual Review of Marine Science	16.359	Fish	no	Not an open-submission format journal
TRENDS IN ECOLOGY & EVOLUTION	14.764	Ecology/Evolution	yes
TRENDS IN PLANT SCIENCE	14.416	Plant Science	yes
Annual Review of Ecology Evolution and Systematics	14.041	Ecology/Evolution	no	Not an open-submission format journal
Annual Review of Entomology	13.796	Entomology	no	Not an open-submission format journal
MALACOLOGIA	13.5	Zoology	yes
Nature Plants	13.256	Plant Science	yes
Annual Review of Phytopathology	12.623	Plant Science	no	Not an open-submission format journal
Nature Ecology & Evolution	12.543	Ecology/Evolution	yes
Molecular Plant	12.084	Plant Science	yes
MOLECULAR BIOLOGY AND EVOLUTION	11.062	Evolution	yes
SYSTEMATIC BIOLOGY	10.408	Evolution	yes
PLANT CELL	9.618	Plant Science	yes
FRONTIERS IN ECOLOGY AND THE ENVIRONMENT	9.295	Ecology	yes
ISME Journal	9.18	Ecology	yes
ECOLOGY LETTERS	8.665	Ecology	yes
GLOBAL CHANGE BIOLOGY	8.555	Biodiversity and Conservation/Ecology	yes
NEW PHYTOLOGIST	8.512	Plant Science	yes
CURRENT OPINION IN PLANT BIOLOGY	8.356	Plant Science	yes
PLANT BIOTECHNOLOGY JOURNAL	8.154	Plant Science	no	Insufficient primary focus on organismal biology in aims and scope
ECOLOGICAL MONOGRAPHS	7.722	Ecology	yes
PLANT PHYSIOLOGY	6.902	Plant Science	yes
Conservation Letters	6.766	Biodiversity and Conservation	yes
Methods in Ecology and Evolution	6.514	Ecology	yes
ECOGRAPHY	6.455	Biodiversity and Conservation/Ecology	yes
GLOBAL ECOLOGY AND BIOGEOGRAPHY	6.446	Ecology	no	Insufficient primary focus on organismal biology in aims and scope
PLANT CELL AND ENVIRONMENT	6.362	Plant Science	yes
Ecosystem Services	6.33	Ecology	yes
Molecular Ecology Resources	6.286	Ecology/Evolution	yes
CRITICAL REVIEWS IN PLANT SCIENCES	6.235	Plant Science	yes
Advances in Ecological Research	6.167	Ecology	no	Book series
PLANT JOURNAL	6.141	Plant Science	yes
Annual Review of Animal Biosciences	6.091	Zoology	no	Not an open-submission format journal
JOURNAL OF EXPERIMENTAL BOTANY	5.908	Plant Science	yes
JOURNAL OF APPLIED ECOLOGY	5.84	Biodiversity and Conservation/Ecology	yes
JOURNAL OF ECOLOGY	5.762	Ecology/Plant Science	yes
LANDSCAPE AND URBAN PLANNING	5.441	Ecology	no	Insufficient primary focus on organismal biology in aims and scope
CONSERVATION BIOLOGY	5.405	Biodiversity and Conservation/Ecology	yes
Horticulture Research	5.404	Plant Science	no	Insufficient primary focus on organismal biology in aims and scope
MOLECULAR ECOLOGY	5.163	Ecology/Evolution	yes
Remote Sensing in Ecology and Conservation	5	Ecology	no	Insufficient primary focus on organismal biology in aims and scope
Journal of Integrative Plant Biology	4.885	Plant Science	yes
CLADISTICS	4.727	Evolution	no	Insufficient primary focus on organismal biology in aims and scope
BIOLOGICAL CONSERVATION	4.711	Biodiversity and Conservation/Ecology	yes
ECOLOGY	4.7	Ecology	yes
PROCEEDINGS OF THE ROYAL SOCIETY B-BIOLOGICAL SCIENCES	4.638	Ecology/Evolution	yes
Evolution Letters	4.6	Evolution	yes
JOURNAL OF PEST SCIENCE	4.578	Entomology	no	Insufficient primary focus on organismal biology in aims and scope
Current Opinion in Insect Science	4.565	Ecology/Entomology	yes
JOURNAL OF ANIMAL ECOLOGY	4.554	Ecology/Zoology	yes
ECOLOGICAL ECONOMICS	4.482	Ecology	no	Insufficient primary focus on organismal biology in aims and scope
THEORETICAL AND APPLIED GENETICS	4.439	Plant Science	yes
FUNCTIONAL ECOLOGY	4.434	Ecology	yes
Frontiers in Plant Science	4.402	Plant Science	yes
REVIEWS IN FISH BIOLOGY AND FISHERIES	4.402	Fish	yes
PRESLIA	4.357	Plant Science	yes
AQUATIC TOXICOLOGY	4.346	Fish	no	Insufficient primary focus on organismal biology in aims and scope
ENTOMOLOGIA GENERALIS	4.333	Entomology	yes
MOLECULAR PLANT PATHOLOGY	4.326	Plant Science	yes
PHYTOCHEMISTRY REVIEWS	4.298	Plant Science	no	Insufficient primary focus on organismal biology in aims and scope
PHYTOMEDICINE	4.268	Plant Science	no	Insufficient primary focus on organismal biology in aims and scope
ECOLOGICAL APPLICATIONS	4.248	Ecology	no	Insufficient primary focus on organismal biology in aims and scope
AGRICULTURE ECOSYSTEMS & ENVIRONMENT	4.241	Ecology	no	Insufficient primary focus on organismal biology in aims and scope
Evolution Medicine and Public Health	4.222	Evolution	no	Insufficient primary focus on organismal biology in aims and scope
ECOSYSTEMS	4.207	Ecology	yes
PHYSIOLOGIA PLANTARUM	4.148	Plant Science	yes
PLANT AND CELL PHYSIOLOGY	4.062	Plant Science	yes
MARINE POLLUTION BULLETIN	4.049	Fish	no	Insufficient primary focus on organismal biology in aims and scope
ENVIRONMENTAL AND EXPERIMENTAL BOTANY	4.027	Plant Science	yes
Evolutionary Applications	4.013	Evolution	no	Insufficient primary focus on organismal biology in aims and scope
ANNALS OF BOTANY	4.005	Plant Science	yes
DIVERSITY AND DISTRIBUTIONS	3.993	Biodiversity and Conservation/Ecology	no	Insufficient primary focus on organismal biology in aims and scope
Plant Reproduction	3.957	Plant Science	yes
SYSTEMATIC ENTOMOLOGY	3.909	Entomology/Evolution	yes
ECOLOGY AND SOCIETY	3.89	Ecology	no	Insufficient primary focus on organismal biology in aims and scope
Plant Genome	3.847	Plant Science	no	Insufficient primary focus on organismal biology in aims and scope
FRESHWATER BIOLOGY	3.835	Ecology/Fish	yes
Oceanography and Marine Biology	3.833	Fish	no	Seems to be a rarely published series
INSECT BIOCHEMISTRY AND MOLECULAR BIOLOGY	3.827	Entomology	yes
PLANT CELL REPORTS	3.825	Plant Science	yes
PLANT DISEASE	3.809	Plant Science	yes
JOURNAL OF NATURAL PRODUCTS	3.782	Plant Science	no	Insufficient primary focus on organismal biology in aims and scope
PEST MANAGEMENT SCIENCE	3.75	Entomology	no	Insufficient primary focus on organismal biology in aims and scope
AMERICAN NATURALIST	3.744	Ecology/Evolution	yes
JOURNAL OF BIOGEOGRAPHY	3.723	Ecology	yes
PLANT PHYSIOLOGY AND BIOCHEMISTRY	3.72	Plant Science	yes
HARMFUL ALGAE	3.707	Fish	yes
EVOLUTION	3.698	Ecology/Evolution	yes
MOLECULAR PLANT-MICROBE INTERACTIONS	3.696	Plant Science	yes
JOURNAL OF ETHNOPHARMACOLOGY	3.69	Plant Science	yes
Frontiers in Marine Science	3.661	Fish	yes
Plant Methods	3.61	Plant Science	no	Insufficient primary focus on organismal biology in aims and scope
PLANT SCIENCE	3.591	Plant Science	yes
Perspectives in Ecology and Conservation	3.563	Biodiversity and Conservation	yes
CORAL REEFS	3.536	Fish	no	Insufficient primary focus on organismal biology in aims and scope
JOURNAL OF HUMAN EVOLUTION	3.534	Evolution	no	Insufficient primary focus on organismal biology in aims and scope
ECOLOGICAL ENGINEERING	3.512	Ecology	no	Insufficient primary focus on organismal biology in aims and scope
BMC PLANT BIOLOGY	3.497	Plant Science	yes
MOLECULAR PHYLOGENETICS AND EVOLUTION	3.496	Evolution	yes
Biogeosciences	3.48	Ecology	no	Insufficient primary focus on organismal biology in aims and scope
Genome Biology and Evolution	3.462	Evolution	no	Insufficient primary focus on organismal biology in aims and scope
GM Crops & Food-Biotechnology in Agriculture and the Food Chain	3.444	Plant Science	no	Insufficient primary focus on organismal biology in aims and scope
HEREDITY	3.436	Ecology/Evolution	yes
Crop Journal	3.395	Plant Science	no	Insufficient primary focus on organismal biology in aims and scope
PLANTA	3.39	Plant Science	yes
LANDSCAPE ECOLOGY	3.385	Ecology	no	Insufficient primary focus on organismal biology in aims and scope
OIKOS	3.37	Ecology	yes
Movement Ecology	3.365	Ecology	yes
MICROBIAL ECOLOGY	3.356	Ecology/Fish	yes
PLANT MOLECULAR BIOLOGY	3.302	Plant Science	yes
PLANT AND SOIL	3.299	Plant Science	yes
PHYTOPATHOLOGY	3.234	Plant Science	no	Insufficient primary focus on organismal biology in aims and scope
AQUACULTURE	3.225	Fish	no	Insufficient primary focus on organismal biology in aims and scope
PHOTOSYNTHESIS RESEARCH	3.216	Plant Science	yes
ANIMAL CONSERVATION	3.21	Biodiversity and Conservation/Ecology	yes
Journal of Insects as Food and Feed	3.197	Entomology	no	Insufficient primary focus on organismal biology in aims and scope
DEVELOPMENTAL AND COMPARATIVE IMMUNOLOGY	3.192	Zoology	yes
ICES JOURNAL OF MARINE SCIENCE	3.188	Fish	no	Insufficient primary focus on organismal biology in aims and scope
Advances in Insect Physiology	3.185	Entomology	no	Book series
Rice Science	3.162	Plant Science	yes
BASIC AND APPLIED ECOLOGY	3.156	Ecology	yes
BIOCONTROL	3.092	Entomology	no	Insufficient primary focus on organismal biology in aims and scope
BIOLOGICAL INVASIONS	3.087	Biodiversity and Conservation/Ecology	yes
BMC EVOLUTIONARY BIOLOGY	3.058	Evolution	yes
PHYTOCHEMISTRY	3.044	Plant Science	no	Insufficient primary focus on organismal biology in aims and scope
AMERICAN JOURNAL OF BOTANY	3.038	Plant Science	yes
JOURNAL OF APPLIED PHYCOLOGY	3.016	Fish	no	Insufficient primary focus on organismal biology in aims and scope
JOURNAL OF PLANT PHYSIOLOGY	3.013	Plant Science	yes
Advances in Marine Biology	3	Fish	no	Book series
Journal of Plant Interactions	2.992	Plant Science	yes
PHARMACEUTICAL BIOLOGY	2.971	Plant Science	no	Insufficient primary focus on organismal biology in aims and scope
Advances in Botanical Research	2.94	Plant Science	no	Book series
BIODIVERSITY AND CONSERVATION	2.935	Biodiversity and Conservation/Ecology	yes
ALGAE	2.914	Plant Science/Fish	yes
PLANT FOODS FOR HUMAN NUTRITION	2.901	Plant Science	no	Insufficient primary focus on organismal biology in aims and scope
COMPARATIVE BIOCHEMISTRY AND PHYSIOLOGY C-TOXICOLOGY & PHARMACOLOGY	2.897	Zoology	no	Insufficient primary focus on organismal biology in aims and scope
Ecosphere	2.878	Ecology	yes
Biology Letters	2.869	Ecology/Evolution	yes
ANIMAL COGNITION	2.859	Zoology	yes
CANADIAN JOURNAL OF FISHERIES AND AQUATIC SCIENCES	2.849	Fish	yes
JOURNAL OF SYSTEMATIC PALAEONTOLOGY	2.833	Evolution	no	Insufficient primary focus on organismal biology in aims and scope
ZOOLOGICAL JOURNAL OF THE LINNEAN SOCIETY	2.824	Zoology	yes
TAXON	2.817	Evolution/Plant Science	no	Insufficient primary focus on organismal biology in aims and scope
JOURNAL OF HEREDITY	2.809	Evolution	yes
MAMMAL REVIEW	2.804	Ecology/Zoology	yes
JOURNAL OF COMPARATIVE NEUROLOGY	2.801	Zoology	no	Insufficient primary focus on organismal biology in aims and scope
Insect Science	2.791	Entomology	yes
Journal of Systematics and Evolution	2.779	Plant Science	yes
INTERNATIONAL JOURNAL OF SUSTAINABLE DEVELOPMENT AND WORLD ECOLOGY	2.772	Ecology	no	Insufficient primary focus on organismal biology in aims and scope
PHYTOCHEMICAL ANALYSIS	2.772	Plant Science	no	Insufficient primary focus on organismal biology in aims and scope
Ecohydrology	2.767	Ecology	no	Insufficient primary focus on organismal biology in aims and scope
Plants-Basel	2.762	Plant Science	yes
BEHAVIORAL ECOLOGY	2.761	Ecology/Zoology	yes
EUROPEAN JOURNAL OF PHYCOLOGY	2.756	Plant Science/Fish	yes
BIOLOGICAL CONTROL	2.754	Entomology	no	Insufficient primary focus on organismal biology in aims and scope
PESTICIDE BIOCHEMISTRY AND PHYSIOLOGY	2.751	Entomology	no	Insufficient primary focus on organismal biology in aims and scope
PROTOPLASMA	2.751	Plant Science	no	Insufficient primary focus on organismal biology in aims and scope
Insect Conservation and Diversity	2.729	Entomology	yes
MARINE ENVIRONMENTAL RESEARCH	2.727	Fish	no	Insufficient primary focus on organismal biology in aims and scope
RESTORATION ECOLOGY	2.721	Ecology	no	Insufficient primary focus on organismal biology in aims and scope
JOURNAL OF EVOLUTIONARY BIOLOGY	2.72	Ecology/Evolution	yes
JOURNAL OF VEGETATION SCIENCE	2.698	Ecology/Plant Science	no	Insufficient primary focus on organismal biology in aims and scope
ANIMAL BEHAVIOUR	2.689	Zoology	yes
PLANTA MEDICA	2.687	Plant Science	no	Insufficient primary focus on organismal biology in aims and scope
JOURNAL OF PLANT GROWTH REGULATION	2.672	Plant Science	yes
Fungal Ecology	2.656	Ecology	yes
OECOLOGIA	2.654	Ecology	yes
NeoBiota	2.643	Biodiversity and Conservation/Ecology	yes
ZOOLOGICAL RESEARCH	2.638	Zoology	yes
INTEGRATIVE AND COMPARATIVE BIOLOGY	2.637	Zoology	yes
FUNCTIONAL PLANT BIOLOGY	2.617	Plant Science	yes
Agronomy-Basel	2.603	Plant Science	no	Insufficient primary focus on organismal biology in aims and scope
ZOOLOGICA SCRIPTA	2.603	Evolution/Zoology	no	Insufficient primary focus on organismal biology in aims and scope
APPLIED VEGETATION SCIENCE	2.574	Ecology/Plant Science	no	Insufficient primary focus on organismal biology in aims and scope
AQUATIC CONSERVATION-MARINE AND FRESHWATER ECOSYSTEMS	2.572	Fish	yes
Conservation Physiology	2.57	Biodiversity and Conservation/Ecology	yes
Frontiers in Zoology	2.57	Zoology	yes
PHOTOSYNTHETICA	2.562	Plant Science	no	Insufficient primary focus on organismal biology in aims and scope
Myrmecological News	2.558	Entomology	yes
URBAN ECOSYSTEMS	2.547	Biodiversity and Conservation/Ecology	no	Insufficient primary focus on organismal biology in aims and scope
Avian Conservation and Ecology	2.541	Biodiversity and Conservation	yes
PERSPECTIVES IN PLANT ECOLOGY EVOLUTION AND SYSTEMATICS	2.54	Ecology/Plant Science	yes
ECOTOXICOLOGY	2.535	Ecology	no	Insufficient primary focus on organismal biology in aims and scope
INSECT MOLECULAR BIOLOGY	2.533	Entomology	yes
JOURNAL OF MARINE SYSTEMS	2.528	Fish	no	Insufficient primary focus on organismal biology in aims and scope
Global Ecology and Conservation	2.526	Biodiversity and Conservation/Ecology	yes
Alpine Botany	2.515	Plant Science	yes
Integrative Zoology	2.514	Zoology	yes
Ecological Informatics	2.511	Ecology	no	Insufficient primary focus on organismal biology in aims and scope
JOURNAL OF MAMMALIAN EVOLUTION	2.5	Zoology	yes
BULLETIN OF THE AMERICAN MUSEUM OF NATURAL HISTORY	2.5	Biodiversity and Conservation/Ecology	no	Unclear if open submission journal
ECOLOGICAL MODELLING	2.497	Ecology	no	Insufficient primary focus on organismal biology in aims and scope
JOURNAL FOR NATURE CONSERVATION	2.482	Biodiversity and Conservation/Ecology	yes
Fottea	2.465	Plant Science	no	Insufficient primary focus on organismal biology in aims and scope
ENVIRONMENTAL CONSERVATION	2.434	Biodiversity and Conservation	no	Insufficient primary focus on organismal biology in aims and scope
Frontiers in Ecology and Evolution	2.416	Ecology	yes
AMERICAN JOURNAL OF PHYSICAL ANTHROPOLOGY	2.414	Evolution	no	Insufficient primary focus on organismal biology in aims and scope
AQUATIC SCIENCES	2.402	Fish	yes
Ecology and Evolution	2.392	Ecology/Evolution	yes
PLANT GROWTH REGULATION	2.388	Plant Science	yes
HYDROBIOLOGIA	2.385	Fish	yes
VEGETATION HISTORY AND ARCHAEOBOTANY	2.364	Plant Science	no	Insufficient primary focus on organismal biology in aims and scope
JOURNAL OF THERMAL BIOLOGY	2.361	Zoology	yes
Current Zoology	2.351	Zoology	yes
BIOFOULING	2.351	Fish	no	Insufficient primary focus on organismal biology in aims and scope
ESTUARINE COASTAL AND SHELF SCIENCE	2.333	Fish	no	Insufficient primary focus on organismal biology in aims and scope
JOURNAL OF PHYCOLOGY	2.328	Plant Science/Fish	yes
MARINE ECOLOGY PROGRESS SERIES	2.326	Ecology/Fish	yes
Estuaries and Coasts	2.319	Fish	yes
JOURNAL OF FISH DISEASES	2.318	Fish	no	Insufficient primary focus on organismal biology in aims and scope
Ecosystem Health and Sustainability	2.315	Ecology	no	Insufficient primary focus on organismal biology in aims and scope
AMERICAN MUSEUM NOVITATES	2.313	Biodiversity and Conservation/Zoology	no	Unclear if open submission journal
EUROPEAN JOURNAL OF SOIL BIOLOGY	2.285	Ecology	no	Insufficient primary focus on organismal biology in aims and scope
BEHAVIORAL ECOLOGY AND SOCIOBIOLOGY	2.277	Ecology/Zoology	yes
PHYCOLOGIA	2.276	Plant Science/Fish	yes
Journal of Ethnobiology and Ethnomedicine	2.264	Biodiversity and Conservation/Plant Science	no	Insufficient primary focus on organismal biology in aims and scope
WEED SCIENCE	2.258	Plant Science	yes
Endangered Species Research	2.258	Biodiversity and Conservation	yes
PHYSIOLOGICAL AND BIOCHEMICAL ZOOLOGY	2.25	Zoology	yes
JOURNAL OF EXPERIMENTAL MARINE BIOLOGY AND ECOLOGY	2.247	Ecology/Fish	yes
JOURNAL OF INSECT PHYSIOLOGY	2.246	Entomology	yes
WILDLIFE MONOGRAPHS	2.222	Ecology/Zoology	yes
BIOACOUSTICS-THE INTERNATIONAL JOURNAL OF ANIMAL SOUND AND ITS RECORDING	2.222	Zoology	no	Insufficient primary focus on organismal biology in aims and scope
Insects	2.22	Entomology	yes
COMPARATIVE BIOCHEMISTRY AND PHYSIOLOGY B-BIOCHEMISTRY & MOLECULAR BIOLOGY	2.219	Zoology	no	Insufficient primary focus on organismal biology in aims and scope
JOURNAL OF WILDLIFE MANAGEMENT	2.215	Ecology/Zoology	yes
JOURNAL OF APPLIED ENTOMOLOGY	2.211	Entomology	yes
JOURNAL OF SOIL AND WATER CONSERVATION	2.209	Ecology	no	Insufficient primary focus on organismal biology in aims and scope
Journal of Berry Research	2.208	Plant Science	no	Insufficient primary focus on organismal biology in aims and scope
INVERTEBRATE SYSTEMATICS	2.2	Evolution/Zoology	no	Insufficient primary focus on organismal biology in aims and scope
ORYX	2.199	Biodiversity and Conservation/Ecology	no	Insufficient primary focus on organismal biology in aims and scope
PLANT CELL TISSUE AND ORGAN CULTURE	2.196	Plant Science	no	Insufficient primary focus on organismal biology in aims and scope
JOURNAL OF PLANT RESEARCH	2.185	Plant Science	yes
AoB Plants	2.182	Ecology/Plant Science	yes
MEDICAL AND VETERINARY ENTOMOLOGY	2.178	Entomology	yes
PLANT PATHOLOGY	2.169	Plant Science	no	Insufficient primary focus on organismal biology in aims and scope
PLANT BIOLOGY	2.167	Plant Science	yes
Botanical Studies	2.163	Plant Science	yes
JOURNAL OF ZOOLOGICAL SYSTEMATICS AND EVOLUTIONARY RESEARCH	2.159	Evolution/Zoology	yes
Journal of Soil Science and Plant Nutrition	2.156	Plant Science	no	Insufficient primary focus on organismal biology in aims and scope
ORGANISMS DIVERSITY & EVOLUTION	2.153	Evolution/Zoology	yes
MOLECULAR BREEDING	2.149	Plant Science	no	Insufficient primary focus on organismal biology in aims and scope
JOURNAL OF PLANKTON RESEARCH	2.149	Fish	yes
EvoDevo	2.146	Evolution	yes
Management of Biological Invasions	2.127	Biodiversity and Conservation	no	Insufficient primary focus on organismal biology in aims and scope
JOURNAL OF STORED PRODUCTS RESEARCH	2.123	Entomology	no	Insufficient primary focus on organismal biology in aims and scope
JOURNAL OF CHEMICAL ECOLOGY	2.117	Ecology	no	Insufficient primary focus on organismal biology in aims and scope
BMC Zoology	2.115	Zoology	yes
Rhizosphere	2.099	Plant Science	no	Insufficient primary focus on organismal biology in aims and scope
Rangeland Ecology & Management	2.095	Ecology	no	Insufficient primary focus on organismal biology in aims and scope
BIOTROPICA	2.09	Ecology	yes
JOURNAL OF PLANT NUTRITION AND SOIL SCIENCE	2.083	Plant Science	no	Insufficient primary focus on organismal biology in aims and scope
BOTANICAL JOURNAL OF THE LINNEAN SOCIETY	2.076	Plant Science	yes
Zoological Letters	2.075	Zoology	yes
JOURNAL OF INVERTEBRATE PATHOLOGY	2.074	Zoology	no	Insufficient primary focus on organismal biology in aims and scope
AMERICAN JOURNAL OF PRIMATOLOGY	2.067	Zoology	yes
CHEMOECOLOGY	2.05	Ecology	no	Insufficient primary focus on organismal biology in aims and scope
MARINE BIOLOGY	2.05	Fish	yes
Journal of Comparative Physiology B-Biochemical Systems and Environmental Physiology	2.042	Zoology	no	Insufficient primary focus on organismal biology in aims and scope
ANIMAL WELFARE	2.041	Zoology	no	Insufficient primary focus on organismal biology in aims and scope
PHYTOPATHOLOGIA MEDITERRANEA	2.037	Plant Science	no	Insufficient primary focus on organismal biology in aims and scope
BMC ECOLOGY	2.029	Ecology	no	No longer exists
Evolutionary Biology	2.013	Evolution	yes
WEED RESEARCH	2.011	Plant Science	no	Insufficient primary focus on organismal biology in aims and scope
PHYSIOLOGY AND MOLECULAR BIOLOGY OF PLANTS	2.005	Plant Science	yes
PEDOBIOLOGIA	2	Ecology	no	Insufficient primary focus on organismal biology in aims and scope
BOTHALIA	1.982	Plant Science	no	Insufficient primary focus on organismal biology in aims and scope
COMPARATIVE BIOCHEMISTRY AND PHYSIOLOGY A-MOLECULAR & INTEGRATIVE PHYSIOLOGY	1.966	Zoology	no	Insufficient primary focus on organismal biology in aims and scope
BIOLOGICAL JOURNAL OF THE LINNEAN SOCIETY	1.961	Evolution	yes
SYSTEMATICS AND BIODIVERSITY	1.953	Biodiversity and Conservation	no	Insufficient primary focus on organismal biology in aims and scope
PALEOBIOLOGY	1.951	Biodiversity and Conservation/Ecology/Evolution	no	Insufficient primary focus on organismal biology in aims and scope
ECOLOGY OF FRESHWATER FISH	1.95	Fish	yes
ANNALS OF THE MISSOURI BOTANICAL GARDEN	1.942	Plant Science	yes
JOURNAL OF ECONOMIC ENTOMOLOGY	1.938	Entomology	no	Insufficient primary focus on organismal biology in aims and scope
Journal of Integrated Pest Management	1.933	Entomology	no	Insufficient primary focus on organismal biology in aims and scope
JOURNAL OF GREAT LAKES RESEARCH	1.933	Fish	no	Insufficient primary focus on organismal biology in aims and scope
EVOLUTION & DEVELOPMENT	1.925	Evolution	yes
JOURNAL OF MEDICAL ENTOMOLOGY	1.925	Entomology	no	Insufficient primary focus on organismal biology in aims and scope
International Journal for Parasitology-Parasites and Wildlife	1.923	Ecology	no	Insufficient primary focus on organismal biology in aims and scope
CONSERVATION GENETICS	1.917	Biodiversity and Conservation	yes
Journal of Experimental Zoology Part A-Ecological and Integrative Physiology	1.917	Zoology	yes
Bulletin of the Peabody Museum of Natural History	1.9	Biodiversity and Conservation/Ecology	no	Insufficient primary focus on organismal biology in aims and scope
JOURNAL OF EXPERIMENTAL ZOOLOGY PART B-MOLECULAR AND DEVELOPMENTAL EVOLUTION	1.897	Evolution/Zoology	no	Insufficient primary focus on organismal biology in aims and scope
JOURNAL OF MAMMALOGY	1.891	Zoology	yes
AGRICULTURAL AND FOREST ENTOMOLOGY	1.885	Entomology	yes
ECOHYDROLOGY & HYDROBIOLOGY	1.877	Ecology	no	Insufficient primary focus on organismal biology in aims and scope
BRAIN BEHAVIOR AND EVOLUTION	1.875	Zoology	no	Insufficient primary focus on organismal biology in aims and scope
ECONOMIC BOTANY	1.867	Plant Science	no	Insufficient primary focus on organismal biology in aims and scope
BREEDING SCIENCE	1.865	Plant Science	no	Insufficient primary focus on organismal biology in aims and scope
Plant Diversity	1.864	Plant Science	no	Insufficient primary focus on organismal biology in aims and scope
INTERNATIONAL JOURNAL OF PRIMATOLOGY	1.858	Zoology	yes
Journal of Applied Research on Medicinal and Aromatic Plants	1.857	Plant Science	yes
Aquatic Invasions	1.856	Ecology/Fish	no	Insufficient primary focus on organismal biology in aims and scope
Journal of Biological Dynamics	1.856	Ecology	no	Insufficient primary focus on organismal biology in aims and scope
ECOLOGICAL ENTOMOLOGY	1.848	Entomology	yes
BEHAVIOURAL PROCESSES	1.846	Zoology	yes
BIRD CONSERVATION INTERNATIONAL	1.846	Biodiversity and Conservation	yes
Zebrafish	1.845	Zoology	yes
AQUATIC MICROBIAL ECOLOGY	1.841	Ecology/Fish	no	Insufficient primary focus on organismal biology in aims and scope
ARTHROPOD STRUCTURE & DEVELOPMENT	1.836	Entomology	yes
Journal of Plant Ecology	1.833	Ecology/Plant Science	yes
JOURNAL OF ARID ENVIRONMENTS	1.83	Ecology	no	Insufficient primary focus on organismal biology in aims and scope
APIDOLOGIE	1.828	Entomology	yes
PLANT SPECIES BIOLOGY	1.828	Ecology/Plant Science	yes
Freshwater Science	1.821	Ecology/Fish	yes
JOURNAL OF MOLECULAR EVOLUTION	1.821	Evolution	no	Insufficient primary focus on organismal biology in aims and scope
JOURNAL OF APICULTURAL RESEARCH	1.818	Entomology	yes
BULLETIN OF ENTOMOLOGICAL RESEARCH	1.814	Entomology	yes
IN VITRO CELLULAR & DEVELOPMENTAL BIOLOGY-PLANT	1.814	Plant Science	no	Insufficient primary focus on organismal biology in aims and scope
EVOLUTIONARY ECOLOGY	1.8	Ecology/Evolution	yes
SOUTH AFRICAN JOURNAL OF BOTANY	1.792	Plant Science	yes
CRYPTOGAMIE ALGOLOGIE	1.791	Plant Science/Fish	yes
PLANT BIOSYSTEMS	1.787	Plant Science	yes
ICHTHYOLOGICAL EXPLORATION OF FRESHWATERS	1.786	Zoology/Fish	yes
WETLANDS	1.783	Ecology	yes
JOURNAL OF EXPERIMENTAL PSYCHOLOGY-ANIMAL LEARNING AND COGNITION	1.778	Zoology	no	Insufficient primary focus on organismal biology in aims and scope
Neotropical Ichthyology	1.763	Zoology	yes
ACTA PHYSIOLOGIAE PLANTARUM	1.76	Plant Science	yes
Marine and Coastal Fisheries	1.736	Fish	no	Insufficient primary focus on organismal biology in aims and scope
PHYSIOLOGICAL ENTOMOLOGY	1.728	Entomology	yes
POLAR BIOLOGY	1.728	Biodiversity and Conservation/Ecology	yes
Plant Direct	1.725	Plant Science	yes
JOURNAL OF SEA RESEARCH	1.725	Fish	yes
JOURNAL OF ZOOLOGY	1.724	Zoology	yes
HUMAN DIMENSIONS OF WILDLIFE	1.723	Biodiversity and Conservation	no	Insufficient primary focus on organismal biology in aims and scope
REPRODUCTION FERTILITY AND DEVELOPMENT	1.721	Zoology	no	Insufficient primary focus on organismal biology in aims and scope
AQUATIC BOTANY	1.71	Plant Science/Fish	yes
MEDITERRANEAN MARINE SCIENCE	1.709	Fish	yes
Aquaculture Environment Interactions	1.704	Fish	no	Insufficient primary focus on organismal biology in aims and scope
ENTOMOLOGIA EXPERIMENTALIS ET APPLICATA	1.696	Entomology	yes
SEED SCIENCE RESEARCH	1.681	Plant Science	yes
ZOOLOGY	1.681	Zoology	yes
Plant Signaling & Behavior	1.671	Plant Science	yes
WILDLIFE RESEARCH	1.669	Ecology/Zoology	yes
BOTANICAL REVIEW	1.667	Plant Science	yes
Fire Ecology	1.667	Ecology	yes
HERPETOLOGICAL MONOGRAPHS	1.667	Zoology	yes
INSECT SYSTEMATICS & EVOLUTION	1.667	Entomology/Evolution	no	Insufficient primary focus on organismal biology in aims and scope
PLANT BREEDING	1.662	Plant Science	no	Insufficient primary focus on organismal biology in aims and scope
European Zoological Journal	1.656	Zoology	yes
BRYOLOGIST	1.653	Plant Science	no	Insufficient primary focus on organismal biology in aims and scope
MARINE MAMMAL SCIENCE	1.651	Zoology/Fish	yes
Landscape and Ecological Engineering	1.647	Biodiversity and Conservation/Ecology	no	Insufficient primary focus on organismal biology in aims and scope
PHYSIOLOGICAL AND MOLECULAR PLANT PATHOLOGY	1.646	Plant Science	no	Insufficient primary focus on organismal biology in aims and scope
Ecological Processes	1.642	Ecology	yes
Arctic Science	1.64	Ecology	yes
Tropical Conservation Science	1.619	Biodiversity and Conservation	no	Insufficient primary focus on organismal biology in aims and scope
SYSTEMATIC AND APPLIED ACAROLOGY	1.614	Entomology	yes
EUPHYTICA	1.614	Plant Science	no	Insufficient primary focus on organismal biology in aims and scope
CLEAN-Soil Air Water	1.603	Fish	no	Insufficient primary focus on organismal biology in aims and scope
BIOLOGIA PLANTARUM	1.601	Plant Science	yes
MAMMALIAN BIOLOGY	1.595	Zoology	yes
FLORA	1.591	Ecology/Plant Science	yes
Applications in Plant Sciences	1.591	Plant Science	no	Insufficient primary focus on organismal biology in aims and scope
PRIMATES	1.59	Zoology	yes
Aquatic Biology	1.588	Fish	yes
ENVIRONMENTAL ENTOMOLOGY	1.586	Entomology	yes
EUROPEAN JOURNAL OF PLANT PATHOLOGY	1.582	Plant Science	yes
ECOLOGICAL RESEARCH	1.58	Ecology	yes
Nature Conservation-Bulgaria	1.58	Biodiversity and Conservation	yes
EXPERIMENTAL ANIMALS	1.574	Zoology	no	Insufficient primary focus on organismal biology in aims and scope
Palaeobiodiversity and Palaeoenvironments	1.573	Biodiversity and Conservation	no	Insufficient primary focus on organismal biology in aims and scope
Ecological Complexity	1.571	Ecology	no	Insufficient primary focus on organismal biology in aims and scope
Plant Pathology Journal	1.57	Plant Science	no	Insufficient primary focus on organismal biology in aims and scope
Tropical Plant Biology	1.563	Plant Science	yes
WEB ECOLOGY	1.56	Ecology	no	Insufficient primary focus on organismal biology in aims and scope
JOURNAL OF INSECT CONSERVATION	1.553	Entomology	yes
Austral Entomology	1.552	Entomology	yes
AUSTRAL ECOLOGY	1.551	Ecology	yes
JOURNAL OF HELMINTHOLOGY	1.54	Zoology	yes
ARCHIVES OF INSECT BIOCHEMISTRY AND PHYSIOLOGY	1.536	Entomology	no	Insufficient primary focus on organismal biology in aims and scope
EXPERIMENTAL AND APPLIED ACAROLOGY	1.532	Entomology	yes
SALAMANDRA	1.532	Zoology	yes
JOURNAL OF PLANT BIOLOGY	1.529	Plant Science	yes
BIOLOGICAL BULLETIN	1.527	Fish	yes
Journal of Plant Diseases and Protection	1.526	Plant Science	no	Insufficient primary focus on organismal biology in aims and scope
Horticultural Plant Journal	1.524	Plant Science	no	Insufficient primary focus on organismal biology in aims and scope
ENVIRONMENTAL BIOLOGY OF FISHES	1.519	Ecology/Fish	yes
NEW ZEALAND JOURNAL OF ECOLOGY	1.516	Ecology	yes
JOURNAL OF COMPARATIVE PHYSIOLOGY A-NEUROETHOLOGY SENSORY NEURAL AND BEHAVIORAL PHYSIOLOGY	1.516	Zoology	no	Insufficient primary focus on organismal biology in aims and scope
Inland Waters	1.516	Fish	yes
ANNALS OF THE ENTOMOLOGICAL SOCIETY OF AMERICA	1.51	Entomology	yes
Arthropod Systematics & Phylogeny	1.51	Entomology	no	Insufficient primary focus on organismal biology in aims and scope
PLANT ECOLOGY	1.509	Ecology/Plant Science	yes
BioInvasions Records	1.504	Biodiversity and Conservation	no	Insufficient primary focus on organismal biology in aims and scope
JOURNAL OF FISH BIOLOGY	1.497	Fish	no	Impact factor below 1.5
LABORATORY ANIMALS	1.495	Zoology	no	Impact factor below 1.5
MARINE AND FRESHWATER RESEARCH	1.488	Fish	no	Impact factor below 1.5
Marine Biodiversity	1.487	Biodiversity and Conservation/Fish	no	Impact factor below 1.5
JOURNAL OF NEMATOLOGY	1.47	Zoology	no	Impact factor below 1.5
ETHOLOGY	1.467	Zoology	no	Impact factor below 1.5
Arthropod-Plant Interactions	1.466	Entomology	no	Impact factor below 1.5
Plant Biotechnology Reports	1.462	Plant Science	no	Impact factor below 1.5
JOURNAL OF MOLLUSCAN STUDIES	1.461	Zoology/Fish	no	Impact factor below 1.5
Phytochemistry Letters	1.459	Plant Science	no	Impact factor below 1.5
THEORETICAL POPULATION BIOLOGY	1.454	Ecology/Evolution	no	Impact factor below 1.5
HYSTRIX-Italian Journal of Mammalogy	1.449	Zoology	no	Impact factor below 1.5
JOURNAL OF VECTOR ECOLOGY	1.442	Entomology	no	Impact factor below 1.5
SOIL SCIENCE AND PLANT NUTRITION	1.432	Plant Science	no	Impact factor below 1.5
BULLETIN OF MARINE SCIENCE	1.432	Fish	no	Impact factor below 1.5
AQUATIC ECOLOGY	1.429	Ecology/Fish	no	Impact factor below 1.5
REVIEW OF PALAEOBOTANY AND PALYNOLOGY	1.425	Plant Science	no	Impact factor below 1.5
AUSTRALASIAN PLANT PATHOLOGY	1.423	Plant Science	no	Impact factor below 1.5
INTERNATIONAL REVIEW OF HYDROBIOLOGY	1.423	Fish	no	Impact factor below 1.5
INSECTES SOCIAUX	1.418	Entomology	no	Impact factor below 1.5
REVISTA CHILENA DE HISTORIA NATURAL	1.412	Biodiversity and Conservation/Ecology	no	Impact factor below 1.5
AMPHIBIA-REPTILIA	1.408	Zoology	no	Impact factor below 1.5
INVERTEBRATE BIOLOGY	1.406	Zoology/Fish	no	Impact factor below 1.5
PHYTOCOENOLOGIA	1.404	Ecology/Plant Science	no	Impact factor below 1.5
Diversity-Basel	1.402	Ecology	no	Impact factor below 1.5
CHEMISTRY AND ECOLOGY	1.4	Ecology	no	Impact factor below 1.5
JOURNAL OF ETHOLOGY	1.4	Zoology	no	Impact factor below 1.5
NEW ZEALAND JOURNAL OF MARINE AND FRESHWATER RESEARCH	1.4	Fish	no	Impact factor below 1.5
European Journal of Taxonomy	1.393	Entomology/Plant Science/Zoology	no	Impact factor below 1.5
Polar Science	1.389	Ecology	no	Impact factor below 1.5
South American Journal of Herpetology	1.388	Zoology	no	Impact factor below 1.5
AUSTRALIAN JOURNAL OF BOTANY	1.386	Plant Science	no	Impact factor below 1.5
BOTANICA MARINA	1.381	Plant Science/Fish	no	Impact factor below 1.5
EUROPEAN JOURNAL OF WILDLIFE RESEARCH	1.381	Ecology/Zoology	no	Impact factor below 1.5
ACTA ZOOLOGICA	1.375	Zoology	no	Impact factor below 1.5
JOURNAL OF COASTAL CONSERVATION	1.374	Fish	no	Impact factor below 1.5
ZOOLOGISCHER ANZEIGER	1.366	Zoology	no	Impact factor below 1.5
Knowledge and Management of Aquatic Ecosystems	1.364	Fish	no	Impact factor below 1.5
LICHENOLOGIST	1.36	Plant Science	no	Impact factor below 1.5
WILDLIFE SOCIETY BULLETIN	1.359	Biodiversity and Conservation	no	Impact factor below 1.5
Marine Ecology-An Evolutionary Perspective	1.359	Fish	no	Impact factor below 1.5
Mammal Research	1.356	Zoology	no	Impact factor below 1.5
JOURNAL OF COMPARATIVE PSYCHOLOGY	1.346	Zoology	no	Impact factor below 1.5
JOURNAL OF ASIAN NATURAL PRODUCTS RESEARCH	1.345	Plant Science	no	Impact factor below 1.5
LEARNING & BEHAVIOR	1.342	Zoology	no	Impact factor below 1.5
DEVELOPMENT GENES AND EVOLUTION	1.339	Evolution	no	Impact factor below 1.5
Tropical Plant Pathology	1.338	Plant Science	no	Impact factor below 1.5
PLANT MOLECULAR BIOLOGY REPORTER	1.336	Plant Science	no	Impact factor below 1.5
Biodiversity Data Journal	1.331	Biodiversity and Conservation	no	Impact factor below 1.5
NEOTROPICAL ENTOMOLOGY	1.33	Entomology	no	Impact factor below 1.5
PALYNOLOGY	1.33	Plant Science	no	Impact factor below 1.5
PLANT SYSTEMATICS AND EVOLUTION	1.328	Evolution/Plant Science	no	Impact factor below 1.5
JOURNAL OF INSECT SCIENCE	1.325	Entomology	no	Impact factor below 1.5
JOURNAL OF HYMENOPTERA RESEARCH	1.322	Entomology	no	Impact factor below 1.5
AFRICAN JOURNAL OF RANGE & FORAGE SCIENCE	1.31	Ecology	no	Impact factor below 1.5
Marine Biology Research	1.298	Ecology/Fish	no	Impact factor below 1.5
POPULATION ECOLOGY	1.297	Ecology	no	Impact factor below 1.5
HERPETOLOGICA	1.284	Zoology	no	Impact factor below 1.5
Records of Natural Products	1.268	Plant Science	no	Impact factor below 1.5
WEED TECHNOLOGY	1.259	Plant Science	no	Impact factor below 1.5
WILDLIFE BIOLOGY	1.258	Ecology/Zoology	no	Impact factor below 1.5
ZOOLOGICAL STUDIES	1.257	Zoology	no	Impact factor below 1.5
JOURNAL OF CRUSTACEAN BIOLOGY	1.254	Zoology/Fish	no	Impact factor below 1.5
ECOSCIENCE	1.25	Ecology	no	Impact factor below 1.5
HELGOLAND MARINE RESEARCH	1.25	Fish	no	Impact factor below 1.5
Theoretical and Experimental Plant Physiology	1.245	Plant Science	no	Impact factor below 1.5
CANADIAN JOURNAL OF ZOOLOGY	1.243	Zoology	no	Impact factor below 1.5
CONTRIBUTIONS TO ZOOLOGY	1.242	Zoology	no	Impact factor below 1.5
FOLIA GEOBOTANICA	1.242	Plant Science	no	Impact factor below 1.5
JOURNAL OF FRESHWATER ECOLOGY	1.239	Ecology	no	Impact factor below 1.5
CANADIAN JOURNAL OF PLANT PATHOLOGY	1.236	Plant Science	no	Impact factor below 1.5
Journal of the American Association for Laboratory Animal Science	1.235	Zoology	no	Impact factor below 1.5
PhytoKeys	1.225	Plant Science	no	Impact factor below 1.5
ACTA OECOLOGICA-INTERNATIONAL JOURNAL OF ECOLOGY	1.22	Ecology	no	Impact factor below 1.5
BIOCONTROL SCIENCE AND TECHNOLOGY	1.215	Entomology	no	Impact factor below 1.5
ANIMAL BIOLOGY	1.204	Zoology	no	Impact factor below 1.5
ZOOMORPHOLOGY	1.2	Zoology	no	Impact factor below 1.5
RUSSIAN JOURNAL OF PLANT PHYSIOLOGY	1.198	Plant Science	no	Impact factor below 1.5
Plant Ecology & Diversity	1.196	Plant Science	no	Impact factor below 1.5
NEMATOLOGY	1.188	Zoology	no	Impact factor below 1.5
Regional Studies in Marine Science	1.183	Ecology/Fish	no	Impact factor below 1.5
JOURNAL OF THE MARINE BIOLOGICAL ASSOCIATION OF THE UNITED KINGDOM	1.181	Fish	no	Impact factor below 1.5
JOURNAL OF PHYTOPATHOLOGY	1.179	Plant Science	no	Impact factor below 1.5
CANADIAN ENTOMOLOGIST	1.177	Entomology	no	Impact factor below 1.5
INTERNATIONAL JOURNAL OF PLANT SCIENCES	1.174	Plant Science	no	Impact factor below 1.5
SCIENTIA MARINA	1.172	Fish	no	Impact factor below 1.5
Notulae Botanicae Horti Agrobotanici Cluj-Napoca	1.168	Plant Science	no	Impact factor below 1.5
Vertebrate Zoology	1.167	Zoology	no	Impact factor below 1.5
JOURNAL OF TROPICAL ECOLOGY	1.163	Ecology	no	Impact factor below 1.5
COPEIA	1.16	Zoology	no	Impact factor below 1.5
JOURNAL OF BRYOLOGY	1.152	Plant Science	no	Impact factor below 1.5
JOURNAL OF PLANT PATHOLOGY	1.152	Plant Science	no	Impact factor below 1.5
FOLIA PRIMATOLOGICA	1.148	Zoology	no	Impact factor below 1.5
Botany	1.147	Plant Science	no	Impact factor below 1.5
PHYCOLOGICAL RESEARCH	1.147	Fish	no	Impact factor below 1.5
PHYTOPARASITICA	1.137	Entomology/Plant Science	no	Impact factor below 1.5
ZooKeys	1.137	Zoology	no	Impact factor below 1.5
AMPHIBIAN & REPTILE CONSERVATION	1.133	Zoology	no	Impact factor below 1.5
JOURNAL OF PLANT NUTRITION	1.132	Plant Science	no	Impact factor below 1.5
PLANT PROTECTION SCIENCE	1.13	Plant Science	no	Impact factor below 1.5
POLAR RESEARCH	1.127	Ecology	no	Impact factor below 1.5
Plant Ecology and Evolution	1.119	Plant Science	no	Impact factor below 1.5
APPLIED ENTOMOLOGY AND ZOOLOGY	1.109	Entomology	no	Impact factor below 1.5
TURKISH JOURNAL OF BOTANY	1.109	Plant Science	no	Impact factor below 1.5
Conservation Genetics Resources	1.107	Biodiversity and Conservation	no	Impact factor below 1.5
JOURNAL OF ASIA-PACIFIC ENTOMOLOGY	1.101	Entomology	no	Impact factor below 1.5
JOURNAL OF PESTICIDE SCIENCE	1.101	Entomology	no	Impact factor below 1.5
SYSTEMATIC BOTANY	1.101	Evolution/Plant Science	no	Impact factor below 1.5
BULLETIN OF INSECTOLOGY	1.1	Entomology	no	Impact factor below 1.5
Theoretical Ecology	1.099	Ecology	no	Impact factor below 1.5
EVOLUTIONARY ECOLOGY RESEARCH	1.094	Ecology/Evolution	no	Impact factor below 1.5
INTERNATIONAL JOURNAL OF PEST MANAGEMENT	1.091	Entomology	no	Impact factor below 1.5
BIOCHEMICAL SYSTEMATICS AND ECOLOGY	1.09	Ecology/Evolution	no	Impact factor below 1.5
RANGELAND JOURNAL	1.089	Ecology	no	Impact factor below 1.5
ECOLOGICAL MANAGEMENT & RESTORATION	1.086	Ecology	no	Impact factor below 1.5
DIATOM RESEARCH	1.076	Fish	no	Impact factor below 1.5
ENTOMOLOGICAL SCIENCE	1.074	Entomology	no	Impact factor below 1.5
Comparative Cytogenetics	1.072	Plant Science/Zoology	no	Impact factor below 1.5
GENETIC RESOURCES AND CROP EVOLUTION	1.071	Plant Science	no	Impact factor below 1.5
COMPARATIVE MEDICINE	1.067	Zoology	no	Impact factor below 1.5
NOVA HEDWIGIA	1.065	Plant Science	no	Impact factor below 1.5
POLISH POLAR RESEARCH	1.065	Ecology	no	Impact factor below 1.5
LAKE AND RESERVOIR MANAGEMENT	1.056	Fish	no	Impact factor below 1.5
Asian Herpetological Research	1.052	Zoology	no	Impact factor below 1.5
ACTA BOTANICA CROATICA	1.051	Plant Science	no	Impact factor below 1.5
EUROPEAN JOURNAL OF ENTOMOLOGY	1.051	Entomology	no	Impact factor below 1.5
Acta Botanica Brasilica	1.048	Plant Science	no	Impact factor below 1.5
Botany Letters	1.048	Plant Science	no	Impact factor below 1.5
JOURNAL OF NATURAL HISTORY	1.032	Biodiversity and Conservation/Ecology/Zoology	no	Impact factor below 1.5
INTERNATIONAL JOURNAL OF ODONATOLOGY	1.029	Entomology	no	Impact factor below 1.5
AQUATIC LIVING RESOURCES	1.026	Fish	no	Impact factor below 1.5
ETHOLOGY ECOLOGY & EVOLUTION	1.022	Zoology	no	Impact factor below 1.5
BEHAVIOUR	1.019	Zoology	no	Impact factor below 1.5
Evolutionary Bioinformatics	1.018	Evolution	no	Impact factor below 1.5
CHELONIAN CONSERVATION AND BIOLOGY	1.016	Zoology	no	Impact factor below 1.5
GRANA	1.015	Plant Science	no	Impact factor below 1.5
Phytotaxa	1.007	Plant Science	no	Impact factor below 1.5
ACTA CHIROPTEROLOGICA	1	Zoology	no	Impact factor below 1.5
ACTA ETHOLOGICA	1	Zoology	no	Impact factor below 1.5
ACTA SOCIETATIS BOTANICORUM POLONIAE	1	Plant Science	no	Impact factor below 1.5
BELGIAN JOURNAL OF ZOOLOGY	1	Zoology	no	Impact factor below 1.5
NAUTILUS	1	Zoology/Fish	no	Impact factor below 1.5
PROCEEDINGS OF THE ACADEMY OF NATURAL SCIENCES OF PHILADELPHIA	1	Biodiversity and Conservation/Ecology	no	Impact factor below 1.5
TUEXENIA	1	Plant Science	no	Impact factor below 1.5
JOURNAL OF INSECT BEHAVIOR	0.991	Entomology	no	Impact factor below 1.5
AUSTRALIAN SYSTEMATIC BOTANY	0.985	Evolution/Plant Science	no	Impact factor below 1.5
NEW ZEALAND JOURNAL OF ZOOLOGY	0.98	Zoology	no	Impact factor below 1.5
JOURNAL OF GENERAL PLANT PATHOLOGY	0.974	Plant Science	no	Impact factor below 1.5
FLORIDA ENTOMOLOGIST	0.972	Entomology	no	Impact factor below 1.5
JOURNAL OF HERPETOLOGY	0.971	Zoology	no	Impact factor below 1.5
COMPOST SCIENCE & UTILIZATION	0.969	Ecology	no	Impact factor below 1.5
ARCHIV FUR MOLLUSKENKUNDE	0.966	Fish	no	Impact factor below 1.5
ANNALES ZOOLOGICI FENNICI	0.956	Ecology/Zoology	no	Impact factor below 1.5
ZOOTAXA	0.955	Zoology	no	Impact factor below 1.5
JOURNAL OF APPLIED BOTANY AND FOOD QUALITY	0.953	Plant Science	no	Impact factor below 1.5
JOURNAL OF ARACHNOLOGY	0.946	Entomology	no	Impact factor below 1.5
STUDIES ON NEOTROPICAL FAUNA AND ENVIRONMENT	0.943	Zoology	no	Impact factor below 1.5
ZOO BIOLOGY	0.943	Zoology	no	Impact factor below 1.5
JOURNAL OF THE AMERICAN MOSQUITO CONTROL ASSOCIATION	0.942	Entomology	no	Impact factor below 1.5
MOLLUSCAN RESEARCH	0.938	Zoology	no	Impact factor below 1.5
Botanical Sciences	0.935	Plant Science	no	Impact factor below 1.5
JOURNAL OF SHELLFISH RESEARCH	0.933	Fish	no	Impact factor below 1.5
Brazilian Journal of Botany	0.93	Plant Science	no	Impact factor below 1.5
BIOTA NEOTROPICA	0.922	Biodiversity and Conservation	no	Impact factor below 1.5
LIMNETICA	0.918	Fish	no	Impact factor below 1.5
Animal Cells and Systems	0.907	Zoology	no	Impact factor below 1.5
RAFFLES BULLETIN OF ZOOLOGY	0.907	Zoology	no	Impact factor below 1.5
ISRAEL JOURNAL OF PLANT SCIENCES	0.906	Plant Science	no	Impact factor below 1.5
Invasive Plant Science and Management	0.905	Plant Science	no	Impact factor below 1.5
Zoosystematics and Evolution	0.903	Zoology	no	Impact factor below 1.5
Plant Biotechnology	0.901	Plant Science	no	Impact factor below 1.5
Human-Wildlife Interactions	0.897	Biodiversity and Conservation/Ecology	no	Impact factor below 1.5
INTERNATIONAL JOURNAL OF ACAROLOGY	0.894	Entomology	no	Impact factor below 1.5
Veterinary Research Forum	0.893	Zoology	no	Impact factor below 1.5
KOEDOE	0.892	Biodiversity and Conservation	no	Impact factor below 1.5
WEED BIOLOGY AND MANAGEMENT	0.892	Plant Science	no	Impact factor below 1.5
ANNALES ZOOLOGICI	0.888	Entomology	no	Impact factor below 1.5
Willdenowia	0.887	Plant Science	no	Impact factor below 1.5
REDIA-GIORNALE DI ZOOLOGIA	0.885	Zoology	no	Impact factor below 1.5
VETERINARY AND COMPARATIVE ORTHOPAEDICS AND TRAUMATOLOGY	0.877	Zoology	no	Impact factor below 1.5
Fundamental and Applied Limnology	0.876	Fish	no	Impact factor below 1.5
Plant Genetic Resources-Characterization and Utilization	0.869	Plant Science	no	Impact factor below 1.5
Turkish Journal of Fisheries and Aquatic Sciences	0.869	Fish	no	Impact factor below 1.5
ANIMAL BIODIVERSITY AND CONSERVATION	0.867	Biodiversity and Conservation	no	Impact factor below 1.5
AFRICAN ZOOLOGY	0.86	Zoology	no	Impact factor below 1.5
Zoologia	0.852	Zoology	no	Impact factor below 1.5
COMMUNITY ECOLOGY	0.851	Ecology	no	Impact factor below 1.5
CANADIAN JOURNAL OF PLANT SCIENCE	0.85	Plant Science	no	Impact factor below 1.5
AUSTRALIAN MAMMALOGY	0.846	Zoology	no	Impact factor below 1.5
URSUS	0.846	Zoology	no	Impact factor below 1.5
KEW BULLETIN	0.843	Plant Science	no	Impact factor below 1.5
ZOOLOGICAL SCIENCE	0.843	Zoology	no	Impact factor below 1.5
ACAROLOGIA	0.842	Entomology	no	Impact factor below 1.5
POLAR RECORD	0.84	Ecology	no	Impact factor below 1.5
Acta Phytotaxonomica et Geobotanica	0.837	Plant Science	no	Impact factor below 1.5
REVISTA BRASILEIRA DE ENTOMOLOGIA	0.825	Entomology	no	Impact factor below 1.5
Journal of Essential Oil Bearing Plants	0.824	Plant Science	no	Impact factor below 1.5
PACIFIC SCIENCE	0.824	Zoology/Fish	no	Impact factor below 1.5
Journal of Fish and Wildlife Management	0.813	Biodiversity and Conservation/Ecology	no	Impact factor below 1.5
AFRICAN INVERTEBRATES	0.81	Entomology/Zoology	no	Impact factor below 1.5
AFRICAN JOURNAL OF HERPETOLOGY	0.81	Zoology	no	Impact factor below 1.5
BLUMEA	0.809	Plant Science	no	Impact factor below 1.5
ENTOMOLOGICAL RESEARCH	0.807	Entomology	no	Impact factor below 1.5
Ecological Restoration	0.804	Ecology	no	Impact factor below 1.5
Czech Journal of Genetics and Plant Breeding	0.8	Plant Science	no	Impact factor below 1.5
PAKISTAN JOURNAL OF BOTANY	0.8	Plant Science	no	Impact factor below 1.5
MARINE AND FRESHWATER BEHAVIOUR AND PHYSIOLOGY	0.789	Fish	no	Impact factor below 1.5
JOURNAL OF CONCHOLOGY	0.784	Zoology/Fish	no	Impact factor below 1.5
ISJ-Invertebrate Survival Journal	0.78	Zoology	no	Impact factor below 1.5
DEUTSCHE ENTOMOLOGISCHE ZEITSCHRIFT	0.778	Entomology	no	Impact factor below 1.5
AFRICAN JOURNAL OF AQUATIC SCIENCE	0.778	Fish	no	Impact factor below 1.5
JOURNAL OF APICULTURAL SCIENCE	0.776	Entomology	no	Impact factor below 1.5
JOURNAL OF PLANT BIOCHEMISTRY AND BIOTECHNOLOGY	0.773	Plant Science	no	Impact factor below 1.5
ACTA AMAZONICA	0.768	Ecology/Plant Science/Zoology	no	Impact factor below 1.5
COMMUNICATIONS IN SOIL SCIENCE AND PLANT ANALYSIS	0.767	Plant Science	no	Impact factor below 1.5
Plankton & Benthos Research	0.764	Fish	no	Impact factor below 1.5
Egyptian Journal of Biological Pest Control	0.763	Entomology	no	Impact factor below 1.5
Herpetological Conservation and Biology	0.761	Zoology	no	Impact factor below 1.5
NEW ZEALAND JOURNAL OF BOTANY	0.761	Plant Science	no	Impact factor below 1.5
AQUATIC ECOSYSTEM HEALTH & MANAGEMENT	0.761	Fish	no	Impact factor below 1.5
North-Western Journal of Zoology	0.75	Zoology	no	Impact factor below 1.5
NOTA LEPIDOPTEROLOGICA	0.75	Entomology	no	Impact factor below 1.5
AQUATIC MAMMALS	0.748	Zoology/Fish	no	Impact factor below 1.5
Undersea and Hyperbaric Medicine	0.748	Fish	no	Impact factor below 1.5
ACTA ADRIATICA	0.746	Fish	no	Impact factor below 1.5
NORDIC JOURNAL OF BOTANY	0.734	Plant Science	no	Impact factor below 1.5
AFRICAN JOURNAL OF MARINE SCIENCE	0.733	Fish	no	Impact factor below 1.5
REVUE SUISSE DE ZOOLOGIE	0.732	Zoology	no	Impact factor below 1.5
Indian Journal of Traditional Knowledge	0.731	Plant Science	no	Impact factor below 1.5
PAN-PACIFIC ENTOMOLOGIST	0.727	Entomology	no	Impact factor below 1.5
Ocean Science Journal	0.726	Fish	no	Impact factor below 1.5
NATURAL AREAS JOURNAL	0.725	Ecology	no	Impact factor below 1.5
Latin American Journal of Aquatic Research	0.721	Fish	no	Impact factor below 1.5
AFRICAN JOURNAL OF ECOLOGY	0.713	Ecology	no	Impact factor below 1.5
APPLIED ECOLOGY AND ENVIRONMENTAL RESEARCH	0.712	Ecology	no	Impact factor below 1.5
GAYANA BOTANICA	0.705	Plant Science	no	Impact factor below 1.5
TROPICAL ZOOLOGY	0.704	Zoology	no	Impact factor below 1.5
African Journal of Wildlife Research	0.7	Ecology/Zoology	no	Impact factor below 1.5
Acta Herpetologica	0.692	Zoology	no	Impact factor below 1.5
Acta Botanica Mexicana	0.691	Plant Science	no	Impact factor below 1.5
Nauplius	0.69	Zoology/Fish	no	Impact factor below 1.5
SOCIOBIOLOGY	0.69	Entomology	no	Impact factor below 1.5
ANNALS OF CARNEGIE MUSEUM	0.688	Zoology	no	Impact factor below 1.5
MAMMALIA	0.679	Zoology	no	Impact factor below 1.5
AMERICAN MIDLAND NATURALIST	0.677	Biodiversity and Conservation/Ecology	no	Impact factor below 1.5
HELMINTHOLOGIA	0.674	Zoology	no	Impact factor below 1.5
COLEOPTERISTS BULLETIN	0.669	Entomology	no	Impact factor below 1.5
ANALES DEL JARDIN BOTANICO DE MADRID	0.667	Plant Science	no	Impact factor below 1.5
Eco mont-Journal on Protected Mountain Areas Research	0.667	Biodiversity and Conservation/Ecology	no	Impact factor below 1.5
CRYPTOGAMIE BRYOLOGIE	0.662	Plant Science	no	Impact factor below 1.5
SPIXIANA	0.659	Zoology	no	Impact factor below 1.5
ANNALES DE LA SOCIETE ENTOMOLOGIQUE DE FRANCE	0.657	Entomology	no	Impact factor below 1.5
ICHTHYOLOGICAL RESEARCH	0.657	Zoology/Fish	no	Impact factor below 1.5
THALASSAS	0.657	Fish	no	Impact factor below 1.5
ACTA BIOLOGICA CRACOVIENSIA SERIES BOTANICA	0.656	Plant Science	no	Impact factor below 1.5
PROCEEDINGS OF THE ENTOMOLOGICAL SOCIETY OF WASHINGTON	0.655	Entomology	no	Impact factor below 1.5
PHYTON-ANNALES REI BOTANICAE	0.654	Plant Science	no	Impact factor below 1.5
BRITTONIA	0.653	Plant Science	no	Impact factor below 1.5
AFRICAN ENTOMOLOGY	0.65	Entomology	no	Impact factor below 1.5
Mediterranean Botany	0.647	Plant Science	no	Impact factor below 1.5
TAIWANIA	0.647	Plant Science	no	Impact factor below 1.5
JOURNAL OF THE LEPIDOPTERISTS SOCIETY	0.646	Entomology	no	Impact factor below 1.5
HERPETOZOA	0.643	Zoology	no	Impact factor below 1.5
CARYOLOGIA	0.641	Plant Science	no	Impact factor below 1.5
ACTA ICHTHYOLOGICA ET PISCATORIA	0.629	Zoology	no	Impact factor below 1.5
TURKISH JOURNAL OF ZOOLOGY	0.628	Zoology	no	Impact factor below 1.5
ACTA ENTOMOLOGICA MUSEI NATIONALIS PRAGAE	0.623	Entomology	no	Impact factor below 1.5
AUSTRALIAN JOURNAL OF ZOOLOGY	0.622	Zoology	no	Impact factor below 1.5
Asian Myrmecology	0.621	Entomology	no	Impact factor below 1.5
JOURNAL OF APPLIED ICHTHYOLOGY	0.614	Fish	no	Impact factor below 1.5
JOURNAL OF AQUATIC PLANT MANAGEMENT	0.606	Plant Science/Fish	no	Impact factor below 1.5
HERZOGIA	0.604	Plant Science	no	Impact factor below 1.5
Contemporary Problems of Ecology	0.602	Ecology	no	Impact factor below 1.5
RECORDS OF THE AUSTRALIAN MUSEUM	0.6	Zoology	no	Impact factor below 1.5
ACTA ZOOLOGICA ACADEMIAE SCIENTIARUM HUNGARICAE	0.591	Zoology	no	Impact factor below 1.5
Journal of Plant Registrations	0.59	Plant Science	no	Impact factor below 1.5
ARTHROPODA SELECTA	0.588	Entomology	no	Impact factor below 1.5
NEW ZEALAND ENTOMOLOGIST	0.588	Entomology	no	Impact factor below 1.5
AMERICAN FERN JOURNAL	0.586	Plant Science	no	Impact factor below 1.5
INVERTEBRATE REPRODUCTION & DEVELOPMENT	0.585	Zoology	no	Impact factor below 1.5
Revista Mexicana de Biodiversidad	0.585	Biodiversity and Conservation	no	Impact factor below 1.5
ZOOSYSTEMA	0.583	Zoology	no	Impact factor below 1.5
BRAZILIAN JOURNAL OF OCEANOGRAPHY	0.583	Fish	no	Impact factor below 1.5
MAMMAL STUDY	0.581	Zoology	no	Impact factor below 1.5
ANNALES BOTANICI FENNICI	0.574	Plant Science	no	Impact factor below 1.5
JOURNAL OF THE TORREY BOTANICAL SOCIETY	0.573	Plant Science	no	Impact factor below 1.5
MAYDICA	0.571	Plant Science	no	Impact factor below 1.5
TURKIYE ENTOMOLOJI DERGISI-TURKISH JOURNAL OF ENTOMOLOGY	0.571	Entomology	no	Impact factor below 1.5
Bradleya	0.563	Plant Science	no	Impact factor below 1.5
HERPETOLOGICAL JOURNAL	0.561	Zoology	no	Impact factor below 1.5
SOUTHWESTERN ENTOMOLOGIST	0.561	Entomology	no	Impact factor below 1.5
CRUSTACEANA	0.559	Fish	no	Impact factor below 1.5
AMERICAN MALACOLOGICAL BULLETIN	0.558	Zoology/Fish	no	Impact factor below 1.5
RUSSIAN JOURNAL OF ECOLOGY	0.557	Ecology	no	Impact factor below 1.5
BOLETIM DO INSTITUTO DE PESCA	0.556	Zoology	no	Impact factor below 1.5
INDIAN JOURNAL OF GENETICS AND PLANT BREEDING	0.554	Plant Science	no	Impact factor below 1.5
JOURNAL OF MEDICAL PRIMATOLOGY	0.553	Zoology	no	Impact factor below 1.5
NORTHWEST SCIENCE	0.545	Ecology	no	Impact factor below 1.5
FOLIA ZOOLOGICA	0.542	Zoology	no	Impact factor below 1.5
CIENCIAS MARINAS	0.541	Fish	no	Impact factor below 1.5
NORTHEASTERN NATURALIST	0.538	Biodiversity and Conservation/Ecology	no	Impact factor below 1.5
INTERNATIONAL JOURNAL OF TROPICAL INSECT SCIENCE	0.536	Entomology	no	Impact factor below 1.5
JOURNAL OF ENTOMOLOGICAL SCIENCE	0.535	Entomology	no	Impact factor below 1.5
CYBIUM	0.534	Zoology	no	Impact factor below 1.5
Bangladesh Journal of Plant Taxonomy	0.527	Plant Science	no	Impact factor below 1.5
IHERINGIA SERIE ZOOLOGIA	0.526	Zoology	no	Impact factor below 1.5
CURRENT HERPETOLOGY	0.525	Zoology	no	Impact factor below 1.5
ADANSONIA	0.519	Plant Science	no	Impact factor below 1.5
Wulfenia	0.512	Plant Science	no	Impact factor below 1.5
JAPANESE JOURNAL OF APPLIED ENTOMOLOGY AND ZOOLOGY	0.5	Entomology	no	Impact factor below 1.5
POLISH JOURNAL OF ECOLOGY	0.5	Ecology	no	Impact factor below 1.5
SEED SCIENCE AND TECHNOLOGY	0.5	Plant Science	no	Impact factor below 1.5
SHILAP-REVISTA DE LEPIDOPTEROLOGIA	0.491	Entomology	no	Impact factor below 1.5
COMPARATIVE PARASITOLOGY	0.484	Zoology	no	Impact factor below 1.5
Inland Water Biology	0.481	Fish	no	Impact factor below 1.5
ACTA BIOLOGICA COLOMBIANA	0.471	Plant Science/Zoology	no	Impact factor below 1.5
CAHIERS DE BIOLOGIE MARINE	0.471	Fish	no	Impact factor below 1.5
NEMATROPICA	0.465	Zoology	no	Impact factor below 1.5
TROPICAL ECOLOGY	0.462	Ecology	no	Impact factor below 1.5
Botanica Serbica	0.46	Plant Science	no	Impact factor below 1.5
Planta Daninha	0.46	Plant Science	no	Impact factor below 1.5
HASELTONIA	0.457	Plant Science	no	Impact factor below 1.5
ZOOLOGY IN THE MIDDLE EAST	0.456	Zoology	no	Impact factor below 1.5
PROCEEDINGS OF THE LINNEAN SOCIETY OF NEW SOUTH WALES	0.455	Biodiversity and Conservation/Ecology	no	Impact factor below 1.5
REVISTA DE LA SOCIEDAD ENTOMOLOGICA ARGENTINA	0.455	Entomology	no	Impact factor below 1.5
NOVON	0.453	Plant Science	no	Impact factor below 1.5
ANTHROPOLOGICAL SCIENCE	0.452	Evolution	no	Impact factor below 1.5
INTERCIENCIA	0.448	Ecology	no	Impact factor below 1.5
WESTERN NORTH AMERICAN NATURALIST	0.447	Biodiversity and Conservation/Ecology	no	Impact factor below 1.5
AQUATIC INSECTS	0.444	Entomology	no	Impact factor below 1.5
IHERINGIA SERIE BOTANICA	0.443	Plant Science	no	Impact factor below 1.5
ODONATOLOGICA	0.439	Entomology	no	Impact factor below 1.5
REVISTA DE BIOLOGIA MARINA Y OCEANOGRAFIA	0.439	Fish	no	Impact factor below 1.5
ENTOMOLOGICAL NEWS	0.437	Entomology	no	Impact factor below 1.5
VIE ET MILIEU-LIFE AND ENVIRONMENT	0.434	Ecology/Fish	no	Impact factor below 1.5
REVISTA COLOMBIANA DE ENTOMOLOGIA	0.42	Entomology	no	Impact factor below 1.5
SOUTHEASTERN NATURALIST	0.417	Biodiversity and Conservation/Ecology	no	Impact factor below 1.5
Annali di Botanica	0.412	Plant Science	no	Impact factor below 1.5
Russian Journal of Marine Biology	0.411	Fish	no	Impact factor below 1.5
PACHYDERM	0.4	Biodiversity and Conservation/Zoology	no	Impact factor below 1.5
TELOPEA	0.4	Plant Science	no	Impact factor below 1.5
RUSSIAN JOURNAL OF NEMATOLOGY	0.393	Zoology	no	Impact factor below 1.5
CASTANEA	0.389	Plant Science	no	Impact factor below 1.5
Boletin de la Sociedad Argentina de Botanica	0.383	Plant Science	no	Impact factor below 1.5
PHYLLOMEDUSA	0.383	Zoology	no	Impact factor below 1.5
JOURNAL OF EVOLUTIONARY BIOCHEMISTRY AND PHYSIOLOGY	0.382	Evolution	no	Impact factor below 1.5
ENTOMOLOGICA FENNICA	0.372	Entomology	no	Impact factor below 1.5
TRANSACTIONS OF THE AMERICAN ENTOMOLOGICAL SOCIETY	0.365	Entomology	no	Impact factor below 1.5
BULLETIN OF THE EUROPEAN ASSOCIATION OF FISH PATHOLOGISTS	0.358	Fish	no	Impact factor below 1.5
Israel Journal of Ecology & Evolution	0.357	Ecology/Evolution	no	Impact factor below 1.5
ACTA ZOOLOGICA BULGARICA	0.354	Zoology	no	Impact factor below 1.5
RUSSIAN JOURNAL OF HERPETOLOGY	0.346	Zoology	no	Impact factor below 1.5
Hidrobiologica	0.346	Fish	no	Impact factor below 1.5
ORIENTAL INSECTS	0.333	Entomology	no	Impact factor below 1.5
REVUE D ECOLOGIE-LA TERRE ET LA VIE	0.333	Ecology	no	Impact factor below 1.5
PHYTON-INTERNATIONAL JOURNAL OF EXPERIMENTAL BOTANY	0.329	Plant Science	no	Impact factor below 1.5
JOURNAL OF THE ENTOMOLOGICAL RESEARCH SOCIETY	0.328	Entomology	no	Impact factor below 1.5
CALDASIA	0.317	Plant Science/Zoology	no	Impact factor below 1.5
CALIFORNIA FISH AND GAME	0.31	Zoology	no	Impact factor below 1.5
RUSSIAN JOURNAL OF THERIOLOGY	0.31	Zoology	no	Impact factor below 1.5
Lazaroa	0.3	Plant Science	no	Impact factor below 1.5
ZOOLOGICHESKY ZHURNAL	0.297	Zoology	no	Impact factor below 1.5
JOURNAL OF THE KANSAS ENTOMOLOGICAL SOCIETY	0.292	Entomology	no	Impact factor below 1.5
CANDOLLEA	0.273	Plant Science	no	Impact factor below 1.5
PHYTOPROTECTION	0.273	Plant Science	no	Impact factor below 1.5
Gorteria	0.263	Plant Science	no	Impact factor below 1.5
Entomologica Americana	0.259	Entomology	no	Impact factor below 1.5
BANGLADESH JOURNAL OF BOTANY	0.209	Plant Science	no	Impact factor below 1.5
RHODORA	0.19	Plant Science	no	Impact factor below 1.5
GAYANA	0.179	Zoology	no	Impact factor below 1.5
SOUTHWESTERN NATURALIST	0.127	Biodiversity and Conservation/Ecology	no	Impact factor below 1.5
Zeitschrift fur Arznei- & Gewurzpflanzen	0.075	Plant Science	no	Impact factor below 1.5
NATURAL HISTORY	0.017	Biodiversity and Conservation/Ecology	no	Impact factor below 1.5
